# Supplementary material for: Research advances in key genes and regulatory mechanisms of posttranslational modifications in Parkinson’s disease
Source: PLoS One. 2026 Jul 24;21(7):e0354097. doi: 10.1371/journal.pone.0354097 (PMC13399316; doi:10.1371/journal.pone.0354097)
Supplement: S1 Table — (XLS) [file pone.0354097.s001.xls]

## Sheet: PTMGs
symbol
HAT1
AADAT
KYAT3
GOT2
KAT5
KAT6A
KAT6B
KAT7
KAT8
ELP3
GTF3C4
KAT14
EP300
PAG1
EIF6
KAT2B
SRC
FGR
NCOA3
ACAT1
BRD4
BRD3
PBRM1
HDAC1
HDAC2
HDAC3
HDAC4
HDAC5
HDAC6
HDAC7
HDAC8
HDAC9
HDAC10
HDAC11
SIRT1
SIRT2
SIRT3
SIRT4
SIRT5
SIRT6
SIRT7
EP300
PAG1
KAT2A
CPT1A
SIRT5
SIRT7
EP300
PAG1
KAT2A
SIRT5
EP300
PAG1
KAT8
KAT2A
SIRT1
SIRT2
SIRT3
EP300
PAG1
SIRT3
HDAC1
HDAC2
EP300
PAG1
HDAC1
HDAC3
ZDHHC1
ZDHHC2
ZDHHC3
ZDHHC4
ZDHHC5
ZDHHC6
ZDHHC7
ZDHHC8
ZDHHC9
ZDHHC11
ZDHHC12
ZDHHC13
ZDHHC14
ZDHHC15
ZDHHC16
ZDHHC17
ZDHHC18
ZDHHC19
ZDHHC20
ZDHHC21
ZDHHC22
ZDHHC23
LYPLA2P1
PPT1
ABHD17A
ABHD17B
ABHD17C
NMT1
NMT2
SIRT6
ARF6
ARF1
UBA1
UBA2
UBA3
UBA5
UBA6
UBA7
AKTIP
BIRC6
UBE2A
UBE2B
UBE2C
UBE2D1
UBE2D2
UBE2D3
UBE2D4
UBE2E1
UBE2E2
UBE2E3
UBE2E4P
UBE2F
UBE2G1
UBE2G2
UBE2H
UBE2I
UBE2J1
UBE2J2
UBE2K
UBE2L1
UBE2L2
UBE2L3
UBE2L4
UBE2L5
UBE2L6
UBE2M
UBE2N
UBE2NL
UBE2O
UBE2QL1
UBE2Q1
UBE2Q2
CDC34
UBE2R2
UBE2S
UBE2T
UBE2U
UBE2V1
UBE2V2
UBE2W
UBE2Z
AFF4
AMFR
ANAPC11
ANKIB1
AREL1
ARIH1
ARIH2
BARD1
BFAR
BIRC2
BIRC3
BIRC7
BIRC8
BMI1
BRAP
BRCA1
CBL
CBLB
CBLC
CBLL1
CCDC36
CCNB1IP1
CGRRF1
CHFR
CNOT4
CUL9
CYHR1
DCST1
DTX1
DTX2
DTX3
DTX3L
DTX4
DZIP3
E4F1
FANCL
G2E3
HACE1
HECTD1
HECTD2
HECTD3
HECTD4
HECW1
HECW2
HERC1
HERC2
HERC3
HERC4
HERC5
HERC6
HLTF
HUWE1
IRF2BP1
IRF2BP2
IRF2BPL
ITCH
KCMF1
KMT2C
KMT2D
LNX1
LNX2
LONRF1
LONRF2
LONRF3
LRSAM1
LTN1
MAEA
MAP3K1
2025-03-01
2025-03-10
2025-03-11
2025-03-02
2025-03-03
2025-03-04
2025-03-05
2025-03-06
2025-03-07
2025-03-08
2025-03-09
MDM2
MDM4
MECOM
MEX3A
MEX3B
MEX3C
MEX3D
MGRN1
MIB1
MIB2
MID1
MID2
MKRN1
MKRN2
MKRN3
MKRN4P
MNAT1
MSL2
MUL1
MYCBP2
MYLIP
NEDD4
NEDD4L
NEURL1
NEURL1B
NEURL3
NFX1
NFXL1
NHLRC1
NOSIP
NSMCE1
PARK2
PCGF1
PCGF2
PCGF3
PCGF5
PCGF6
PDZRN3
PDZRN4
PELI1
PELI2
PELI3
PEX10
PEX12
PEX2
PHF7
PHRF1
PJA1
PJA2
PLAG1
PLAGL1
PML
PPIL2
PRPF19
RAD18
RAG1
RAPSN
RBBP6
RBCK1
RBX1
RC3H1
RC3H2
RCHY1
RFFL
RFPL1
RFPL2
RFPL3
RFPL4A
RFPL4AL1
RFPL4B
RFWD2
RFWD3
RING1
RLF
RLIM
RMND5A
RMND5B
RNF10
RNF103
RNF11
RNF111
RNF112
RNF113A
RNF113B
RNF114
RNF115
RNF121
RNF122
RNF123
RNF125
RNF126
RNF128
RNF13
RNF130
RNF133
RNF135
RNF138
RNF139
RNF14
RNF141
RNF144A
RNF144B
RNF145
RNF146
RNF148
RNF149
RNF150
RNF151
RNF152
RNF157
RNF165
RNF166
RNF167
RNF168
RNF169
RNF17
RNF170
RNF175
RNF180
RNF181
RNF182
RNF183
RNF185
RNF186
RNF187
RNF19A
RNF19B
RNF2
RNF20
RNF207
RNF208
RNF212
RNF212B
RNF213
RNF214
RNF215
RNF216
RNF217
RNF219
RNF220
RNF222
RNF223
RNF224
RNF225
RNF24
RNF25
RNF26
RNF31
RNF32
RNF34
RNF38
RNF39
RNF4
RNF40
RNF41
RNF43
RNF44
RNF5
RNF6
RNF7
RNF8
RNFT1
RNFT2
RSPRY1
SCAF11
SH3RF1
SH3RF2
SH3RF3
SHPRH
SIAH1
SIAH2
SIAH3
SMURF1
SMURF2
STUB1
SYVN1
TMEM129
TOPORS
TRAF2
TRAF3
TRAF4
TRAF5
TRAF6
TRAF7
TRAIP
TRIM10
TRIM11
TRIM13
TRIM15
TRIM17
TRIM2
TRIM21
TRIM22
TRIM23
TRIM24
TRIM25
TRIM26
TRIM27
TRIM28
TRIM3
TRIM31
TRIM32
TRIM33
TRIM34
TRIM35
TRIM36
TRIM37
TRIM38
TRIM39
TRIM4
TRIM40
TRIM41
TRIM42
TRIM43
TRIM43B
TRIM45
TRIM46
TRIM47
TRIM48
TRIM49
TRIM49B
TRIM49C
TRIM49D1
TRIM5
TRIM50
TRIM51
TRIM52
TRIM54
TRIM55
TRIM56
TRIM58
TRIM59
TRIM6
TRIM60
TRIM61
TRIM62
TRIM63
TRIM64
TRIM64B
TRIM64C
TRIM65
TRIM67
TRIM68
TRIM69
TRIM7
TRIM71
TRIM72
TRIM73
TRIM74
TRIM75P
TRIM77
TRIM8
TRIM9
TRIML1
TRIML2
TRIP12
TTC3
UBE3A
UBE3B
UBE3C
UBE3D
UBE4A
UBE4B
UBOX5
UBR1
UBR2
UBR3
UBR4
UBR5
UBR7
UHRF1
UHRF2
UNK
UNKL
VPS11
VPS18
VPS41
VPS8
WDR59
WDSUB1
WWP1
WWP2
XIAP
ZBTB12
ZFP91
ZFPL1
ZNF280A
ZNF341
ZNF511
ZNF521
ZNF598
ZNF645
ZNRF1
ZNRF2
ZNRF3
ZNRF4
ZSWIN2
ZXDC
SAE1
UBA2
UBE2I
PIAS1
PIAS2
PIAS3
PIAS4
CBX4
RANBP2
ZNF451
SENP1
SENP2
SENP3
SENP4
SENP5
SENP6
SENP7
NAE1
UBA3
UBE2M
UBE2F
RBX1
RBX2
CUL1
CUL2
CUL3
CUL4A
CUL4B
CUL5
CUL7
DCUN1D1
DCUN1D2
DCUN1D3
DCUN1D4
DCUN1D5
NEDD8
SENP8
CSN5
CSN6
UBE1L
UBE2L6
HERC5
HERC6
TRIM25
TRIM21
TRIM38
USP18
ATG7
ATG3
ATG12
ATG5
ATG16L1
MAP1LC3A
MAP1LC3B
MAP1LC3C
GABARAP
GABARAPL1
GABARAPL2
GABARAPL3
UBA6
USE1
RNF4
HDAC6
UBA5
UFC1
UFL1
UFSP1
UFSP2
SETD1A
SETD1B
EHMT1
EHMT2
SUV39H1
SUV39H2
SETDB1
SETDB2
KMT2A
KMT2B
KMT2C
KMT2D
SETD2
PRDM9
DOT1L
NSD1
NSD2
NSD3
SETMAR
SMYD2
SMYD3
SMYD4
SMYD5
PRMT1
PRMT2
PRMT3
PRMT4
PRMT5
PRMT6
PRMT7
PRMT8
PRMT9
KDM1A
KDM1B
KDM2A
KDM2B
KDM3A
KDM3B
KDM4A
KDM4B
KDM4C
KDM4D
KDM5A
KDM5B
KDM5C
KDM5D
KDM6A
KDM6B
KDM7A
KDM7B
ALG1
ALG2
ALG3
ALG4
ALG5
ALG6
ALG8
ALG9
ALG12
DPM1
DPM2
DPM3
DPAGT1
MGAT1
MGAT2
MGAT3
MGAT4
MGAT5
OSTC
STT3A
STT3B
GALNT1
GALNT2
GALNT3
GALNT4
GALNT5
GALNT6
GALNT7
GALNT8
GALNT9
GALNT10
GALNT11
GALNT12
GALNT13
GALNT14
GALNT15
GALNT16
GALNT17
GALNT18
GALNT19
GALNT20
GALNTL1
GALNTL2
B3GNT1
B3GNT2
B3GNT3
B3GNT4
B3GNT5
B3GNT6
B3GNT7
B3GNT8
B3GNT9
B4GALT1
B4GALT2
B4GALT3
B4GALT4
B4GALT5
B4GALT6
B4GALT7
BPL1
BPL2
ADH5
TXN
GSTP1
CASP3
TXNRD1
PDIA3
GAPDH
AKT1
AKT2
AKT3
MAPK1
MAPK3
PRKACA
PRKACB
PRKACG
CAMK2A
CAMK2B
CAMK2D
CAMK2G
SRC
JAK1
JAK2
JAK3
TYK2
EGFR
PDGFRB
ABL1
MEK1
MEK2
PPP1CA
PPP1CB
PPP1CC
PPP2CA
PPP2CB
PTPN1
PTPN11
PTPRC
DUSP1
DUSP2
DUSP3
USP7
USP20
CYLD
USP15
USP13
USP4
OTUB1
USP17L2
USP33
USP9X
USP10
USP2
USP16
USP3
USP37
USP19
USP8
USP12
USP14
USP1
USP44
VCPIP1
USP11
USP22
USP28
USP36
BAP1
WDR48
USP21
USP46
OTUD7B
USP25
BRCC3
USP48
USP5
OTUD5
USP24
USP17L24
USP17L25
USP17L29
USP17L30
USP17L26
USP17L27
USP17L28
USP47
ABRAXAS2
USP30
UCHL3
USP17L5
USP26
TNFAIP3
YOD1
USP49
OTUB2
UCHL5
UBC
ATXN3
USP17L6P
USP42
USP17L1
USP17L3
USP35
BABAM1
EIF3F
USP51
PSMD14
ZRANB1
UCHL1
USP29
USP34
JOSD1
BABAM2
OTUD3
USP27X
USP6
USP38
USP18
USP17L22
USP17L13
USP17L18
USP17L11
USP17L17
USP17L20
USP17L10
USP17L12
USP17L19
USP17L21
ATXN7L3
USP31
JOSD2
WDR20
OTUD7A
OTUD6B
USP32
OTUD1
USP9Y
TP53
STAMBPL1
USP40
TRAF6
TRAF2
USP45
RIPK1
ENY2
OTUD6A
USP17L15
MDM2
OTULIN
USP17L4
USP17L8
STAMBP
ATXN3L
IKBKG
OTUD4
RPS27A
ADRM1
MINDY1
SPATA2
ZC3H12A
MAP3K7
NLRP3
TRAF3
MYC
MYSM1
MINDY2
USP39
HIF1A
