# Supplementary material for: Research advances in key genes and regulatory mechanisms of posttranslational modifications in Parkinson’s disease
Source: PLoS One. 2026 Jul 24;21(7):e0354097. doi: 10.1371/journal.pone.0354097 (PMC13399316; doi:10.1371/journal.pone.0354097)
Supplement: S2 Table — (XLS) [file pone.0354097.s002.xls]

## Sheet: GO_res
ONTOLOGY	Description	BgRatio	pvalue	p.adjust	qvalue	geneID	Count	richFactor
BP	protein polyubiquitination	226/18870	6.57839097808759e-08	6.45340154950393e-05	3.93318534268816e-05	GABARAP/UBE2K/UBE2L6/TRIM22/RFFL/TRAF6	6	0.0265486725663717
BP	protein K48-linked ubiquitination	65/18870	3.63395673940201e-05	0.0178245578067669	0.0108636180420018	GABARAP/UBE2K/RFFL	3	0.0461538461538462
BP	cellular response to tumor necrosis factor	238/18870	8.24041767465937e-05	0.0212826164298535	0.0129712174817928	UBE2K/RFFL/TRAF6/MAPK3	4	0.0168067226890756
BP	peptidyl-serine dephosphorylation	14/18870	8.67792718852335e-05	0.0212826164298535	0.0129712174817928	DUSP1/PPP1CA	2	0.142857142857143
BP	response to tumor necrosis factor	259/18870	0.000114264086492067	0.0224186137697436	0.0136635791847356	UBE2K/RFFL/TRAF6/MAPK3	4	0.0154440154440154
BP	peptidyl-threonine dephosphorylation	18/18870	0.000145553538123305	0.0237980034831604	0.0145042823954451	DUSP1/PPP1CA	2	0.111111111111111
BP	tumor necrosis factor-mediated signaling pathway	111/18870	0.000179216589571593	0.0251159249099618	0.0153075222370924	UBE2K/RFFL/TRAF6	3	0.027027027027027
BP	macroautophagy	331/18870	0.00029257433093499	0.0358769273309032	0.0218660815751414	GABARAP/TRIM13/TRAF6/MAPK3	4	0.0120845921450151
BP	positive regulation of autophagy	150/18870	0.000434510355875472	0.0417291033426397	0.0254328351291586	TRIM13/TRIM22/MAPK3	3	0.02
BP	positive regulation of NF-kappaB transcription factor activity	150/18870	0.000434510355875472	0.0417291033426397	0.0254328351291586	TRIM13/TRIM22/TRAF6	3	0.02
BP	interleukin-1-mediated signaling pathway	32/18870	0.000467910435034696	0.0417291033426397	0.0254328351291586	TRAF6/MAPK3	2	0.0625
BP	positive regulation of telomerase activity	34/18870	0.000528594447021158	0.0432125960439796	0.0263369864831594	MYC/MAPK3	2	0.0588235294117647
BP	negative regulation of lymphocyte activation	169/18870	0.000615352769541878	0.0448865402067544	0.0273572131953823	JAK3/PAG1/FGR	3	0.0177514792899408
BP	positive regulation of transferase activity	414/18870	0.00068145796654907	0.0448865402067544	0.0273572131953823	FGR/MYC/TRAF6/MAPK3	4	0.00966183574879227
BP	regulation of stress-activated MAPK cascade	186/18870	0.000812863682470005	0.0448865402067544	0.0273572131953823	DUSP1/MYC/MAPK3	3	0.0161290322580645
BP	response to virus	436/18870	0.000827145484384843	0.0448865402067544	0.0273572131953823	TRIM13/TRIM22/FGR/TRAF6	4	0.00917431192660551
BP	regulation of stress-activated protein kinase signaling cascade	189/18870	0.000851427575789916	0.0448865402067544	0.0273572131953823	DUSP1/MYC/MAPK3	3	0.0158730158730159
BP	positive regulation of canonical NF-kappaB signal transduction	196/18870	0.000945899688590027	0.0448865402067544	0.0273572131953823	TRIM13/TRIM22/TRAF6	3	0.0153061224489796
BP	regulation of telomerase activity	46/18870	0.000968217576599019	0.0448865402067544	0.0273572131953823	MYC/MAPK3	2	0.0434782608695652
BP	proteasome-mediated ubiquitin-dependent protein catabolic process	458/18870	0.000993718405130646	0.0448865402067544	0.0273572131953823	GABARAP/UBE2K/TRIM13/RFFL	4	0.00873362445414847
BP	negative regulation of leukocyte activation	202/18870	0.00103198310943906	0.0448865402067544	0.0273572131953823	JAK3/PAG1/FGR	3	0.0148514851485149
BP	T-helper 1 type immune response	48/18870	0.00105395157538208	0.0448865402067544	0.0273572131953823	JAK3/TRAF6	2	0.0416666666666667
BP	negative regulation of stress-activated MAPK cascade	49/18870	0.00109814165643436	0.0448865402067544	0.0273572131953823	DUSP1/MYC	2	0.0408163265306122
BP	negative regulation of stress-activated protein kinase signaling cascade	49/18870	0.00109814165643436	0.0448865402067544	0.0273572131953823	DUSP1/MYC	2	0.0408163265306122
BP	negative regulation of cell activation	223/18870	0.00137196870226707	0.0498801229973494	0.0304006758543854	JAK3/PAG1/FGR	3	0.0134529147982063
BP	Fc receptor signaling pathway	56/18870	0.00143201787263726	0.0498801229973494	0.0304006758543854	FGR/TRAF6	2	0.0357142857142857
BP	extrinsic apoptotic signaling pathway	229/18870	0.00148058343624736	0.0498801229973494	0.0304006758543854	GABARAP/PPP1CA/RFFL	3	0.0131004366812227
BP	stress-activated MAPK cascade	230/18870	0.00149919676244893	0.0498801229973494	0.0304006758543854	DUSP1/MYC/MAPK3	3	0.0130434782608696
BP	lipopolysaccharide-mediated signaling pathway	58/18870	0.00153525212099293	0.0498801229973494	0.0304006758543854	TRAF6/MAPK3	2	0.0344827586206897
BP	vacuole organization	232/18870	0.00153686533201372	0.0498801229973494	0.0304006758543854	GABARAP/PPT1/TRAF6	3	0.0129310344827586
BP	regulation of tumor necrosis factor-mediated signaling pathway	60/18870	0.00164194759507931	0.0498801229973494	0.0304006758543854	UBE2K/RFFL	2	0.0333333333333333
BP	stress-activated protein kinase signaling cascade	238/18870	0.00165343819635838	0.0498801229973494	0.0304006758543854	DUSP1/MYC/MAPK3	3	0.0126050420168067
BP	positive regulation of DNA-binding transcription factor activity	244/18870	0.00177543509502404	0.0498801229973494	0.0304006758543854	TRIM13/TRIM22/TRAF6	3	0.0122950819672131
BP	regulation of chromosome organization	247/18870	0.00183849658220547	0.0498801229973494	0.0304006758543854	DUSP1/MYC/MAPK3	3	0.0121457489878543
BP	interleukin-12 production	64/18870	0.00186567079841272	0.0498801229973494	0.0304006758543854	JAK3/TRAF6	2	0.03125
BP	regulation of interleukin-12 production	64/18870	0.00186567079841272	0.0498801229973494	0.0304006758543854	JAK3/TRAF6	2	0.03125
BP	regulation of leukocyte mediated immunity	249/18870	0.00188130943007332	0.0498801229973494	0.0304006758543854	JAK3/FGR/TRAF6	3	0.0120481927710843
BP	protein autoubiquitination	68/18870	0.00210308496933303	0.0542927988135711	0.0330900903762095	TRIM13/TRAF6	2	0.0294117647058824
BP	positive regulation of DNA biosynthetic process	69/18870	0.00216456576274132	0.0544471541858777	0.0331841660792731	MYC/MAPK3	2	0.0289855072463768
BP	regulation of canonical NF-kappaB signal transduction	265/18870	0.00224645886680663	0.0550944037084326	0.0335786483248991	TRIM13/TRIM22/TRAF6	3	0.0113207547169811
BP	peptidyl-tyrosine phosphorylation	276/18870	0.00252143105473109	0.0587133114973774	0.0357842812710021	JAK3/FGR/MAPK3	3	0.0108695652173913
BP	positive regulation of macroautophagy	75/18870	0.00255119720177814	0.0587133114973774	0.0357842812710021	TRIM13/MAPK3	2	0.0266666666666667
BP	peptidyl-tyrosine modification	278/18870	0.00257357022873316	0.0587133114973774	0.0357842812710021	JAK3/FGR/MAPK3	3	0.0107913669064748
BP	canonical NF-kappaB signal transduction	300/18870	0.00319179600998983	0.0711625428590914	0.0433717735328761	TRIM13/TRIM22/TRAF6	3	0.01
BP	extrinsic apoptotic signaling pathway via death domain receptors	86/18870	0.00333815227110622	0.0727717195101157	0.0443525260815985	GABARAP/RFFL	2	0.0232558139534884
BP	negative regulation of cell adhesion	312/18870	0.00356442216318403	0.076015177001816	0.0463293315489366	DUSP1/JAK3/PAG1	3	0.00961538461538462
BP	regulation of leukocyte differentiation	321/18870	0.00386075974609649	0.0795181870611593	0.0484643277544273	JAK3/MYC/TRAF6	3	0.00934579439252336
BP	regulation of cellular pH	93/18870	0.00389079814366529	0.0795181870611593	0.0484643277544273	PPT1/MAPK3	2	0.021505376344086
BP	defense response to virus	334/18870	0.00431485324705587	0.0836942169235222	0.0510095125409739	TRIM13/TRIM22/TRAF6	3	0.00898203592814371
BP	epithelial tube morphogenesis	334/18870	0.00431485324705587	0.0836942169235222	0.0510095125409739	PPP1CA/MYC/TRAF6	3	0.00898203592814371
BP	defense response to symbiont	335/18870	0.00435107549755314	0.0836942169235222	0.0510095125409739	TRIM13/TRIM22/TRAF6	3	0.00895522388059702
BP	regulation of pH	103/18870	0.00474903032848538	0.0895717922788008	0.0545917463537302	PPT1/MAPK3	2	0.0194174757281553
BP	regulation of telomere maintenance	104/18870	0.0048392507551238	0.0895717922788008	0.0545917463537302	MYC/MAPK3	2	0.0192307692307692
BP	regulation of signal transduction by p53 class mediator	107/18870	0.00511466639039665	0.0912328639526103	0.055604127608866	MYC/RFFL	2	0.0186915887850467
BP	regulation of autophagy	355/18870	0.00511499237247051	0.0912328639526103	0.055604127608866	TRIM13/TRIM22/MAPK3	3	0.00845070422535211
BP	positive regulation of protein ubiquitination	110/18870	0.00539718178579974	0.0929061845758906	0.0566239742895068	GABARAP/TRAF6	2	0.0181818181818182
BP	cellular response to interleukin-1	111/18870	0.00549292426646448	0.0929061845758906	0.0566239742895068	TRAF6/MAPK3	2	0.018018018018018
BP	negative regulation of leukocyte differentiation	111/18870	0.00549292426646448	0.0929061845758906	0.0566239742895068	JAK3/MYC	2	0.018018018018018
BP	autophagosome assembly	114/18870	0.00578484269694349	0.0956769805428425	0.0583127044887972	GABARAP/TRAF6	2	0.0175438596491228
BP	regulation of DNA biosynthetic process	117/18870	0.00608376612578618	0.0956769805428425	0.0583127044887972	MYC/MAPK3	2	0.0170940170940171
BP	negative regulation of hemopoiesis	118/18870	0.00618495695674318	0.0956769805428425	0.0583127044887972	JAK3/MYC	2	0.0169491525423729
BP	regulation of T cell activation	381/18870	0.00622311715789828	0.0956769805428425	0.0583127044887972	JAK3/PAG1/TRAF6	3	0.0078740157480315
BP	regulation of leukocyte cell-cell adhesion	382/18870	0.00626839061131834	0.0956769805428425	0.0583127044887972	JAK3/PAG1/TRAF6	3	0.00785340314136126
BP	regulation of cytokine production involved in immune response	120/18870	0.00638965420489349	0.0956769805428425	0.0583127044887972	JAK3/TRAF6	2	0.0166666666666667
BP	autophagosome organization	121/18870	0.00649315764696831	0.0956769805428425	0.0583127044887972	GABARAP/TRAF6	2	0.0165289256198347
BP	regulation of immune effector process	389/18870	0.00659088741063439	0.0956769805428425	0.0583127044887972	JAK3/FGR/TRAF6	3	0.0077120822622108
BP	cytokine production involved in immune response	122/18870	0.00659742898753334	0.0956769805428425	0.0583127044887972	JAK3/TRAF6	2	0.0163934426229508
BP	regulation of myeloid leukocyte differentiation	124/18870	0.00680826943523743	0.0956769805428425	0.0583127044887972	MYC/TRAF6	2	0.0161290322580645
BP	regulation of mononuclear cell migration	125/18870	0.00691483558276771	0.0956769805428425	0.0583127044887972	DUSP1/MAPK3	2	0.016
BP	positive regulation of cellular catabolic process	396/18870	0.00692321233529715	0.0956769805428425	0.0583127044887972	TRIM13/TRIM22/MAPK3	3	0.00757575757575758
BP	regulation of apoptotic signaling pathway	398/18870	0.00701997871633956	0.0956769805428425	0.0583127044887972	PPP1CA/MYC/RFFL	3	0.00753768844221105
BP	regulation of leukocyte chemotaxis	126/18870	0.00702216370956642	0.0956769805428425	0.0583127044887972	DUSP1/MAPK3	2	0.0158730158730159
BP	regulation of DNA-binding transcription factor activity	406/18870	0.00741516868001335	0.0963255437788354	0.0587079874096019	TRIM13/TRIM22/TRAF6	3	0.00738916256157635
BP	positive regulation of protein modification by small protein conjugation or removal	132/18870	0.00768205157129775	0.0963255437788354	0.0587079874096019	GABARAP/TRAF6	2	0.0151515151515152
BP	negative regulation of T cell activation	133/18870	0.00779467236153325	0.0963255437788354	0.0587079874096019	JAK3/PAG1	2	0.0150375939849624
BP	regulation of hemopoiesis	417/18870	0.00797994064721771	0.0963255437788354	0.0587079874096019	JAK3/MYC/TRAF6	3	0.00719424460431655
BP	leukocyte cell-cell adhesion	419/18870	0.00808530630561774	0.0963255437788354	0.0587079874096019	JAK3/PAG1/TRAF6	3	0.00715990453460621
BP	regulation of innate immune response	425/18870	0.00840638201124359	0.0963255437788354	0.0587079874096019	UBE2K/FGR/TRAF6	3	0.00705882352941176
BP	response to interleukin-1	140/18870	0.00860394282273264	0.0963255437788354	0.0587079874096019	TRAF6/MAPK3	2	0.0142857142857143
BP	regulation of MAP kinase activity	142/18870	0.00884184522259063	0.0963255437788354	0.0587079874096019	DUSP1/TRAF6	2	0.0140845070422535
BP	regulation of proteasomal ubiquitin-dependent protein catabolic process	143/18870	0.00896190289301912	0.0963255437788354	0.0587079874096019	GABARAP/UBE2K	2	0.013986013986014
BP	positive regulation of apoptotic signaling pathway	145/18870	0.0092042239624988	0.0963255437788354	0.0587079874096019	PPP1CA/MYC	2	0.0137931034482759
BP	regulation of TOR signaling	147/18870	0.00944947640905152	0.0963255437788354	0.0587079874096019	RFFL/MAPK3	2	0.0136054421768707
BP	ossification	444/18870	0.00947280933733785	0.0963255437788354	0.0587079874096019	FGR/TRAF6/MAPK3	3	0.00675675675675676
BP	positive regulation of lipopolysaccharide-mediated signaling pathway	10/18870	0.0100257728271657	0.0963255437788354	0.0587079874096019	TRAF6	1	0.1
BP	negative regulation of natural killer cell activation	10/18870	0.0100257728271657	0.0963255437788354	0.0587079874096019	FGR	1	0.1
BP	interleukin-4-mediated signaling pathway	10/18870	0.0100257728271657	0.0963255437788354	0.0587079874096019	JAK3	1	0.1
BP	growth hormone receptor signaling pathway via JAK-STAT	10/18870	0.0100257728271657	0.0963255437788354	0.0587079874096019	JAK3	1	0.1
BP	negative regulation of thymocyte apoptotic process	10/18870	0.0100257728271657	0.0963255437788354	0.0587079874096019	JAK3	1	0.1
BP	cell proliferation involved in metanephros development	10/18870	0.0100257728271657	0.0963255437788354	0.0587079874096019	MYC	1	0.1
BP	positive regulation of kidney development	10/18870	0.0100257728271657	0.0963255437788354	0.0587079874096019	MYC	1	0.1
BP	negative regulation of leukocyte cell-cell adhesion	152/18870	0.0100753569917727	0.0963255437788354	0.0587079874096019	JAK3/PAG1	2	0.0131578947368421
BP	telomere maintenance	156/18870	0.0105890809250372	0.0963255437788354	0.0587079874096019	MYC/MAPK3	2	0.0128205128205128
BP	branching morphogenesis of an epithelial tube	156/18870	0.0105890809250372	0.0963255437788354	0.0587079874096019	PPP1CA/MYC	2	0.0128205128205128
BP	leukocyte mediated immunity	466/18870	0.0108032689525541	0.0963255437788354	0.0587079874096019	JAK3/FGR/TRAF6	3	0.00643776824034335
BP	regulation of extrinsic apoptotic signaling pathway	158/18870	0.0108502514249037	0.0963255437788354	0.0587079874096019	PPP1CA/RFFL	2	0.0126582278481013
BP	regulation of macroautophagy	159/18870	0.0109819088499646	0.0963255437788354	0.0587079874096019	TRIM13/MAPK3	2	0.0125786163522013
BP	positive regulation of post-translational protein modification	159/18870	0.0109819088499646	0.0963255437788354	0.0587079874096019	GABARAP/TRAF6	2	0.0125786163522013
BP	TRIF-dependent toll-like receptor signaling pathway	11/18870	0.0110230957495558	0.0963255437788354	0.0587079874096019	TRAF6	1	0.0909090909090909
BP	interleukin-15-mediated signaling pathway	11/18870	0.0110230957495558	0.0963255437788354	0.0587079874096019	JAK3	1	0.0909090909090909
BP	regulation of T-helper 1 cell differentiation	11/18870	0.0110230957495558	0.0963255437788354	0.0587079874096019	JAK3	1	0.0909090909090909
BP	Bergmann glial cell differentiation	11/18870	0.0110230957495558	0.0963255437788354	0.0587079874096019	MAPK3	1	0.0909090909090909
BP	trachea morphogenesis	11/18870	0.0110230957495558	0.0963255437788354	0.0587079874096019	MAPK3	1	0.0909090909090909
BP	kynurenine metabolic process	11/18870	0.0110230957495558	0.0963255437788354	0.0587079874096019	GOT2	1	0.0909090909090909
BP	response to interleukin-2	11/18870	0.0110230957495558	0.0963255437788354	0.0587079874096019	JAK3	1	0.0909090909090909
BP	cellular response to interleukin-15	11/18870	0.0110230957495558	0.0963255437788354	0.0587079874096019	JAK3	1	0.0909090909090909
BP	caveolin-mediated endocytosis	11/18870	0.0110230957495558	0.0963255437788354	0.0587079874096019	MAPK3	1	0.0909090909090909
BP	interleukin-17-mediated signaling pathway	11/18870	0.0110230957495558	0.0963255437788354	0.0587079874096019	TRAF6	1	0.0909090909090909
BP	macromolecule depalmitoylation	11/18870	0.0110230957495558	0.0963255437788354	0.0587079874096019	PPT1	1	0.0909090909090909
BP	positive regulation of extrinsic apoptotic signaling pathway in absence of ligand	11/18870	0.0110230957495558	0.0963255437788354	0.0587079874096019	PPP1CA	1	0.0909090909090909
BP	sphingolipid metabolic process	162/18870	0.0113811528820991	0.0963255437788354	0.0587079874096019	PPT1/B4GALT3	2	0.0123456790123457
BP	regulation of cysteine-type endopeptidase activity involved in apoptotic process	163/18870	0.0115156534494307	0.0963255437788354	0.0587079874096019	MYC/RFFL	2	0.0122699386503067
BP	positive regulation of defense response	480/18870	0.0117041451014131	0.0963255437788354	0.0587079874096019	UBE2K/TRAF6/MAPK3	3	0.00625
BP	mononuclear cell differentiation	481/18870	0.0117701213325118	0.0963255437788354	0.0587079874096019	JAK3/MYC/TRAF6	3	0.00623700623700624
BP	positive regulation of leukocyte proliferation	166/18870	0.0119233931513113	0.0963255437788354	0.0587079874096019	TRAF6/MAPK3	2	0.0120481927710843
BP	cellular response to nitrogen starvation	12/18870	0.0120194667756317	0.0963255437788354	0.0587079874096019	GABARAP	1	0.0833333333333333
BP	cellular response to nitrogen levels	12/18870	0.0120194667756317	0.0963255437788354	0.0587079874096019	GABARAP	1	0.0833333333333333
BP	regulation of pinocytosis	12/18870	0.0120194667756317	0.0963255437788354	0.0587079874096019	PPT1	1	0.0833333333333333
BP	response to interleukin-15	12/18870	0.0120194667756317	0.0963255437788354	0.0587079874096019	JAK3	1	0.0833333333333333
BP	regulation of somatic stem cell population maintenance	12/18870	0.0120194667756317	0.0963255437788354	0.0587079874096019	MYC	1	0.0833333333333333
BP	TOR signaling	167/18870	0.0120607143809184	0.0963255437788354	0.0587079874096019	RFFL/MAPK3	2	0.0119760479041916
BP	regulation of viral process	168/18870	0.0121987372774789	0.0963255437788354	0.0587079874096019	TRIM13/TRIM22	2	0.0119047619047619
BP	regulation of cell-cell adhesion	493/18870	0.0125788664456369	0.0963255437788354	0.0587079874096019	JAK3/PAG1/TRAF6	3	0.00608519269776876
BP	regulation of cytokine-mediated signaling pathway	171/18870	0.0126170020205513	0.0963255437788354	0.0587079874096019	UBE2K/RFFL	2	0.0116959064327485
BP	cellular component disassembly	497/18870	0.0128554594156488	0.0963255437788354	0.0587079874096019	GABARAP/PPP1CA/MYC	3	0.00603621730382294
BP	ubiquitin recycling	13/18870	0.013014886763502	0.0963255437788354	0.0587079874096019	UBE2K	1	0.0769230769230769
BP	dicarboxylic acid biosynthetic process	13/18870	0.013014886763502	0.0963255437788354	0.0587079874096019	GOT2	1	0.0769230769230769
BP	macrophage proliferation	13/18870	0.013014886763502	0.0963255437788354	0.0587079874096019	MAPK3	1	0.0769230769230769
BP	signal transduction by p53 class mediator	175/18870	0.013184427216681	0.0963255437788354	0.0587079874096019	MYC/RFFL	2	0.0114285714285714
BP	negative regulation of MAPK cascade	176/18870	0.0133280133562548	0.0963255437788354	0.0587079874096019	DUSP1/MYC	2	0.0113636363636364
BP	regulation of ubiquitin-dependent protein catabolic process	178/18870	0.0136172517701652	0.0963255437788354	0.0587079874096019	GABARAP/UBE2K	2	0.0112359550561798
BP	cellular response to starvation	179/18870	0.0137629012878425	0.0963255437788354	0.0587079874096019	GABARAP/MAPK3	2	0.0111731843575419
BP	regulation of translational initiation in response to stress	14/18870	0.0140093565705491	0.0963255437788354	0.0587079874096019	PPP1CA	1	0.0714285714285714
BP	regulation of thymocyte apoptotic process	14/18870	0.0140093565705491	0.0963255437788354	0.0587079874096019	JAK3	1	0.0714285714285714
BP	metanephric mesenchyme development	14/18870	0.0140093565705491	0.0963255437788354	0.0587079874096019	MYC	1	0.0714285714285714
BP	xenophagy	14/18870	0.0140093565705491	0.0963255437788354	0.0587079874096019	MAPK3	1	0.0714285714285714
BP	positive regulation of tumor necrosis factor-mediated signaling pathway	14/18870	0.0140093565705491	0.0963255437788354	0.0587079874096019	UBE2K	1	0.0714285714285714
BP	regulation of response to cytokine stimulus	183/18870	0.0143523360207162	0.0963255437788354	0.0587079874096019	UBE2K/RFFL	2	0.0109289617486339
BP	telomere organization	187/18870	0.0149526436680983	0.0963255437788354	0.0587079874096019	MYC/MAPK3	2	0.0106951871657754
BP	morphogenesis of a branching epithelium	187/18870	0.0149526436680983	0.0963255437788354	0.0587079874096019	PPP1CA/MYC	2	0.0106951871657754
BP	negative regulation of viral transcription	15/18870	0.015002877053428	0.0963255437788354	0.0587079874096019	TRIM13	1	0.0666666666666667
BP	positive regulation of mast cell activation involved in immune response	15/18870	0.015002877053428	0.0963255437788354	0.0587079874096019	FGR	1	0.0666666666666667
BP	lipoprotein catabolic process	15/18870	0.015002877053428	0.0963255437788354	0.0587079874096019	PPT1	1	0.0666666666666667
BP	positive regulation of mast cell degranulation	15/18870	0.015002877053428	0.0963255437788354	0.0587079874096019	FGR	1	0.0666666666666667
BP	organelle inheritance	15/18870	0.015002877053428	0.0963255437788354	0.0587079874096019	MAPK3	1	0.0666666666666667
BP	Golgi inheritance	15/18870	0.015002877053428	0.0963255437788354	0.0587079874096019	MAPK3	1	0.0666666666666667
BP	cardiac neural crest cell differentiation involved in heart development	15/18870	0.015002877053428	0.0963255437788354	0.0587079874096019	MAPK3	1	0.0666666666666667
BP	cardiac neural crest cell development involved in heart development	15/18870	0.015002877053428	0.0963255437788354	0.0587079874096019	MAPK3	1	0.0666666666666667
BP	regulation of cell proliferation involved in kidney development	15/18870	0.015002877053428	0.0963255437788354	0.0587079874096019	MYC	1	0.0666666666666667
BP	lung development	188/18870	0.0151044092341777	0.0963255437788354	0.0587079874096019	PPP1CA/MAPK3	2	0.0106382978723404
BP	regulation of production of molecular mediator of immune response	191/18870	0.0155637369468786	0.0963255437788354	0.0587079874096019	JAK3/TRAF6	2	0.0104712041884817
BP	respiratory tube development	192/18870	0.0157181853370156	0.0963255437788354	0.0587079874096019	PPP1CA/MAPK3	2	0.0104166666666667
BP	regulation of adaptive immune response based on somatic recombination of immune receptors built from immunoglobulin superfamily domains	193/18870	0.0158733010484758	0.0963255437788354	0.0587079874096019	JAK3/TRAF6	2	0.0103626943005181
BP	MyD88-independent toll-like receptor signaling pathway	16/18870	0.0159954490680657	0.0963255437788354	0.0587079874096019	TRAF6	1	0.0625
BP	2-oxoglutarate metabolic process	16/18870	0.0159954490680657	0.0963255437788354	0.0587079874096019	GOT2	1	0.0625
BP	activation of NF-kappaB-inducing kinase activity	16/18870	0.0159954490680657	0.0963255437788354	0.0587079874096019	TRAF6	1	0.0625
BP	suppression of viral release by host	16/18870	0.0159954490680657	0.0963255437788354	0.0587079874096019	TRIM13	1	0.0625
BP	regulation of Golgi organization	16/18870	0.0159954490680657	0.0963255437788354	0.0587079874096019	MAPK3	1	0.0625
BP	DNA biosynthetic process	194/18870	0.0160290827309759	0.0963255437788354	0.0587079874096019	MYC/MAPK3	2	0.0103092783505155
BP	regulation of cysteine-type endopeptidase activity	195/18870	0.0161855290360259	0.0963255437788354	0.0587079874096019	MYC/RFFL	2	0.0102564102564103
BP	regulation of proteasomal protein catabolic process	196/18870	0.0163426386169273	0.0963255437788354	0.0587079874096019	GABARAP/UBE2K	2	0.0102040816326531
BP	protein autophosphorylation	199/18870	0.0168179335745814	0.0963255437788354	0.0587079874096019	FGR/MAPK3	2	0.0100502512562814
BP	regulation of protein ubiquitination	200/18870	0.0169776828276592	0.0963255437788354	0.0587079874096019	GABARAP/TRAF6	2	0.01
BP	regulation of dendritic cell cytokine production	17/18870	0.0169870734696621	0.0963255437788354	0.0587079874096019	JAK3	1	0.0588235294117647
BP	glycosylceramide metabolic process	17/18870	0.0169870734696621	0.0963255437788354	0.0587079874096019	B4GALT3	1	0.0588235294117647
BP	aspartate family amino acid catabolic process	17/18870	0.0169870734696621	0.0963255437788354	0.0587079874096019	GOT2	1	0.0588235294117647
BP	negative regulation of meiotic cell cycle	17/18870	0.0169870734696621	0.0963255437788354	0.0587079874096019	DUSP1	1	0.0588235294117647
BP	negative regulation of cell division	17/18870	0.0169870734696621	0.0963255437788354	0.0587079874096019	MYC	1	0.0588235294117647
BP	kidney mesenchyme development	17/18870	0.0169870734696621	0.0963255437788354	0.0587079874096019	MYC	1	0.0588235294117647
BP	response to interleukin-17	17/18870	0.0169870734696621	0.0963255437788354	0.0587079874096019	TRAF6	1	0.0588235294117647
BP	cellular response to interleukin-17	17/18870	0.0169870734696621	0.0963255437788354	0.0587079874096019	TRAF6	1	0.0588235294117647
BP	positive regulation of protein polyubiquitination	17/18870	0.0169870734696621	0.0963255437788354	0.0587079874096019	GABARAP	1	0.0588235294117647
BP	positive regulation of telomere capping	17/18870	0.0169870734696621	0.0963255437788354	0.0587079874096019	MAPK3	1	0.0588235294117647
BP	morphogenesis of a branching structure	203/18870	0.0174608646596589	0.0969020540744652	0.0590593558820712	PPP1CA/MYC	2	0.00985221674876847
BP	protein dephosphorylation	203/18870	0.0174608646596589	0.0969020540744652	0.0590593558820712	DUSP1/PPP1CA	2	0.00985221674876847
BP	negative regulation of cell-cell adhesion	205/18870	0.0177862509372553	0.0969020540744652	0.0590593558820712	JAK3/PAG1	2	0.00975609756097561
BP	negative regulation of immune response	205/18870	0.0177862509372553	0.0969020540744652	0.0590593558820712	JAK3/FGR	2	0.00975609756097561
BP	dendritic cell cytokine production	18/18870	0.0179777511126938	0.0969020540744652	0.0590593558820712	JAK3	1	0.0555555555555556
BP	glycogen catabolic process	18/18870	0.0179777511126938	0.0969020540744652	0.0590593558820712	PPP1CA	1	0.0555555555555556
BP	grooming behavior	18/18870	0.0179777511126938	0.0969020540744652	0.0590593558820712	PPT1	1	0.0555555555555556
BP	peptidyl-tyrosine autophosphorylation	18/18870	0.0179777511126938	0.0969020540744652	0.0590593558820712	MAPK3	1	0.0555555555555556
BP	dicarboxylic acid catabolic process	18/18870	0.0179777511126938	0.0969020540744652	0.0590593558820712	GOT2	1	0.0555555555555556
BP	mononuclear cell migration	207/18870	0.0181142368444531	0.0969119826913699	0.0590654071234488	DUSP1/MAPK3	2	0.00966183574879227
BP	regulation of adaptive immune response	208/18870	0.01827920134245	0.0969119826913699	0.0590654071234488	JAK3/TRAF6	2	0.00961538461538462
BP	membrane lipid metabolic process	209/18870	0.0184448117713387	0.0969119826913699	0.0590654071234488	PPT1/B4GALT3	2	0.00956937799043062
BP	glucan catabolic process	19/18870	0.0189674828509103	0.0969119826913699	0.0590654071234488	PPP1CA	1	0.0526315789473684
BP	positive regulation of macrophage chemotaxis	19/18870	0.0189674828509103	0.0969119826913699	0.0590654071234488	MAPK3	1	0.0526315789473684
BP	negative regulation of interleukin-12 production	19/18870	0.0189674828509103	0.0969119826913699	0.0590654071234488	JAK3	1	0.0526315789473684
BP	negative regulation of T-helper cell differentiation	19/18870	0.0189674828509103	0.0969119826913699	0.0590654071234488	JAK3	1	0.0526315789473684
BP	regulation of viral transcription	19/18870	0.0189674828509103	0.0969119826913699	0.0590654071234488	TRIM13	1	0.0526315789473684
BP	trachea development	19/18870	0.0189674828509103	0.0969119826913699	0.0590654071234488	MAPK3	1	0.0526315789473684
BP	regulation of early endosome to late endosome transport	19/18870	0.0189674828509103	0.0969119826913699	0.0590654071234488	MAPK3	1	0.0526315789473684
BP	regulation of myeloid cell differentiation	213/18870	0.0191136863857445	0.0969159146029005	0.0590678035242744	MYC/TRAF6	2	0.00938967136150235
BP	respiratory system development	214/18870	0.0192825066769415	0.0969159146029005	0.0590678035242744	PPP1CA/MAPK3	2	0.00934579439252336
BP	MyD88-dependent toll-like receptor signaling pathway	20/18870	0.0199562695373373	0.0969159146029005	0.0590678035242744	TRAF6	1	0.05
BP	regulation of Rac protein signal transduction	20/18870	0.0199562695373373	0.0969159146029005	0.0590678035242744	GABARAP	1	0.05
BP	myeloid dendritic cell differentiation	20/18870	0.0199562695373373	0.0969159146029005	0.0590678035242744	TRAF6	1	0.05
BP	regulation of monocyte differentiation	20/18870	0.0199562695373373	0.0969159146029005	0.0590678035242744	MYC	1	0.05
BP	positive regulation of type I interferon-mediated signaling pathway	20/18870	0.0199562695373373	0.0969159146029005	0.0590678035242744	UBE2K	1	0.05
BP	thymocyte apoptotic process	20/18870	0.0199562695373373	0.0969159146029005	0.0590678035242744	JAK3	1	0.05
BP	response to starvation	218/18870	0.0199641550010861	0.0969159146029005	0.0590678035242744	GABARAP/MAPK3	2	0.00917431192660551
BP	polysaccharide catabolic process	21/18870	0.0209441120242762	0.0969159146029005	0.0590678035242744	PPP1CA	1	0.0476190476190476
BP	pinocytosis	21/18870	0.0209441120242762	0.0969159146029005	0.0590678035242744	PPT1	1	0.0476190476190476
BP	aspartate family amino acid biosynthetic process	21/18870	0.0209441120242762	0.0969159146029005	0.0590678035242744	GOT2	1	0.0476190476190476
BP	response to lead ion	21/18870	0.0209441120242762	0.0969159146029005	0.0590678035242744	PPP1CA	1	0.0476190476190476
BP	protein-DNA complex disassembly	21/18870	0.0209441120242762	0.0969159146029005	0.0590678035242744	MYC	1	0.0476190476190476
BP	positive regulation of mast cell activation	21/18870	0.0209441120242762	0.0969159146029005	0.0590678035242744	FGR	1	0.0476190476190476
BP	positive regulation of phosphatidylinositol 3-kinase activity	21/18870	0.0209441120242762	0.0969159146029005	0.0590678035242744	FGR	1	0.0476190476190476
BP	regulation of translation in response to stress	21/18870	0.0209441120242762	0.0969159146029005	0.0590678035242744	PPP1CA	1	0.0476190476190476
BP	regulation of spindle checkpoint	21/18870	0.0209441120242762	0.0969159146029005	0.0590678035242744	DUSP1	1	0.0476190476190476
BP	regulation of mitotic cell cycle spindle assembly checkpoint	21/18870	0.0209441120242762	0.0969159146029005	0.0590678035242744	DUSP1	1	0.0476190476190476
BP	regulation of mitotic spindle checkpoint	21/18870	0.0209441120242762	0.0969159146029005	0.0590678035242744	DUSP1	1	0.0476190476190476
BP	cellular response to lipopolysaccharide	226/18870	0.0213577424491418	0.0983659405756251	0.0599515577519771	TRAF6/MAPK3	2	0.00884955752212389
BP	lysosomal lumen acidification	22/18870	0.0219310111633035	0.0986895502348659	0.06014878967048	PPT1	1	0.0454545454545455
BP	cellular modified amino acid catabolic process	22/18870	0.0219310111633035	0.0986895502348659	0.06014878967048	GOT2	1	0.0454545454545455
BP	cell proliferation involved in kidney development	22/18870	0.0219310111633035	0.0986895502348659	0.06014878967048	MYC	1	0.0454545454545455
BP	negative regulation of execution phase of apoptosis	22/18870	0.0219310111633035	0.0986895502348659	0.06014878967048	RFFL	1	0.0454545454545455
BP	positive regulation of transcription regulatory region DNA binding	22/18870	0.0219310111633035	0.0986895502348659	0.06014878967048	TRAF6	1	0.0454545454545455
BP	regulation of leukocyte migration	230/18870	0.022069515403047	0.0988448296808032	0.0602434285730954	DUSP1/MAPK3	2	0.00869565217391304
BP	regulation of chemotaxis	232/18870	0.0224291105562142	0.0988448296808032	0.0602434285730954	DUSP1/MAPK3	2	0.00862068965517241
BP	stimulatory C-type lectin receptor signaling pathway	23/18870	0.0229169678052766	0.0988448296808032	0.0602434285730954	TRAF6	1	0.0434782608695652
BP	negative regulation of leukocyte chemotaxis	23/18870	0.0229169678052766	0.0988448296808032	0.0602434285730954	DUSP1	1	0.0434782608695652
BP	negative regulation of CD4-positive, alpha-beta T cell differentiation	23/18870	0.0229169678052766	0.0988448296808032	0.0602434285730954	JAK3	1	0.0434782608695652
BP	T-helper 1 cell differentiation	23/18870	0.0229169678052766	0.0988448296808032	0.0602434285730954	JAK3	1	0.0434782608695652
BP	response to lectin	23/18870	0.0229169678052766	0.0988448296808032	0.0602434285730954	TRAF6	1	0.0434782608695652
BP	cellular response to lectin	23/18870	0.0229169678052766	0.0988448296808032	0.0602434285730954	TRAF6	1	0.0434782608695652
BP	myeloid leukocyte differentiation	235/18870	0.022973110262205	0.0988448296808032	0.0602434285730954	MYC/TRAF6	2	0.00851063829787234
BP	regulation of proteolysis involved in protein catabolic process	235/18870	0.022973110262205	0.0988448296808032	0.0602434285730954	GABARAP/UBE2K	2	0.00851063829787234
BP	cellular response to molecule of bacterial origin	239/18870	0.0237069892381261	0.0995042719475406	0.060645341988522	TRAF6/MAPK3	2	0.00836820083682008
BP	leukocyte chemotaxis	240/18870	0.0238919765716863	0.0995042719475406	0.060645341988522	DUSP1/MAPK3	2	0.00833333333333333
BP	negative regulation of interleukin-10 production	24/18870	0.0239019828003263	0.0995042719475406	0.060645341988522	JAK3	1	0.0416666666666667
BP	toll-like receptor 3 signaling pathway	24/18870	0.0239019828003263	0.0995042719475406	0.060645341988522	TRAF6	1	0.0416666666666667
BP	myeloid leukocyte activation	241/18870	0.0240775684023578	0.0995042719475406	0.060645341988522	FGR/TRAF6	2	0.00829875518672199
BP	myeloid leukocyte migration	242/18870	0.0242637634637636	0.0995042719475406	0.060645341988522	DUSP1/MAPK3	2	0.00826446280991736
BP	regulation of protein modification by small protein conjugation or removal	243/18870	0.024450560491228	0.0995042719475406	0.060645341988522	GABARAP/TRAF6	2	0.00823045267489712
BP	protein-containing complex disassembly	245/18870	0.0248259553941271	0.0995042719475406	0.060645341988522	PPP1CA/MYC	2	0.00816326530612245
BP	positive regulation of mesenchymal cell proliferation	25/18870	0.0248860569978635	0.0995042719475406	0.060645341988522	MYC	1	0.04
BP	negative regulation of glycoprotein biosynthetic process	25/18870	0.0248860569978635	0.0995042719475406	0.060645341988522	JAK3	1	0.04
BP	Fc-epsilon receptor signaling pathway	25/18870	0.0248860569978635	0.0995042719475406	0.060645341988522	TRAF6	1	0.04
BP	entrainment of circadian clock by photoperiod	25/18870	0.0248860569978635	0.0995042719475406	0.060645341988522	PPP1CA	1	0.04
BP	positive regulation of leukocyte degranulation	25/18870	0.0248860569978635	0.0995042719475406	0.060645341988522	FGR	1	0.04
BP	growth hormone receptor signaling pathway	25/18870	0.0248860569978635	0.0995042719475406	0.060645341988522	JAK3	1	0.04
BP	negative regulation of T cell apoptotic process	25/18870	0.0248860569978635	0.0995042719475406	0.060645341988522	JAK3	1	0.04
BP	negative regulation of mononuclear cell migration	25/18870	0.0248860569978635	0.0995042719475406	0.060645341988522	DUSP1	1	0.04
BP	immune response-regulating cell surface receptor signaling pathway involved in phagocytosis	26/18870	0.0258691912465789	0.0995042719475406	0.060645341988522	FGR	1	0.0384615384615385
BP	positive regulation of T cell cytokine production	26/18870	0.0258691912465789	0.0995042719475406	0.060645341988522	TRAF6	1	0.0384615384615385
BP	membrane raft organization	26/18870	0.0258691912465789	0.0995042719475406	0.060645341988522	PPT1	1	0.0384615384615385
BP	Fc-gamma receptor signaling pathway involved in phagocytosis	26/18870	0.0258691912465789	0.0995042719475406	0.060645341988522	FGR	1	0.0384615384615385
BP	benzene-containing compound metabolic process	26/18870	0.0258691912465789	0.0995042719475406	0.060645341988522	GOT2	1	0.0384615384615385
BP	fibroblast apoptotic process	26/18870	0.0258691912465789	0.0995042719475406	0.060645341988522	MYC	1	0.0384615384615385
BP	cellular response to growth hormone stimulus	26/18870	0.0258691912465789	0.0995042719475406	0.060645341988522	JAK3	1	0.0384615384615385
BP	positive regulation of lipid kinase activity	26/18870	0.0258691912465789	0.0995042719475406	0.060645341988522	FGR	1	0.0384615384615385
BP	regulation of telomere capping	26/18870	0.0258691912465789	0.0995042719475406	0.060645341988522	MAPK3	1	0.0384615384615385
BP	positive regulation of leukocyte adhesion to vascular endothelial cell	26/18870	0.0258691912465789	0.0995042719475406	0.060645341988522	TRAF6	1	0.0384615384615385
BP	positive regulation of macrophage migration	26/18870	0.0258691912465789	0.0995042719475406	0.060645341988522	MAPK3	1	0.0384615384615385
BP	cellular response to nutrient levels	251/18870	0.0259664562880432	0.0995042719475406	0.060645341988522	GABARAP/MAPK3	2	0.00796812749003984
BP	glutamine family amino acid catabolic process	27/18870	0.0268513863944413	0.100924176448072	0.0615107379392727	GOT2	1	0.037037037037037
BP	negative regulation of tumor necrosis factor-mediated signaling pathway	27/18870	0.0268513863944413	0.100924176448072	0.0615107379392727	RFFL	1	0.037037037037037
BP	cellular response to interferon-beta	27/18870	0.0268513863944413	0.100924176448072	0.0615107379392727	UBE2K	1	0.037037037037037
BP	positive regulation of osteoclast differentiation	27/18870	0.0268513863944413	0.100924176448072	0.0615107379392727	TRAF6	1	0.037037037037037
BP	fatty-acyl-CoA biosynthetic process	27/18870	0.0268513863944413	0.100924176448072	0.0615107379392727	PPT1	1	0.037037037037037
BP	photoperiodism	28/18870	0.0278326432886989	0.10187993681423	0.0620932497564061	PPP1CA	1	0.0357142857142857
BP	regulation of macrophage chemotaxis	28/18870	0.0278326432886989	0.10187993681423	0.0620932497564061	MAPK3	1	0.0357142857142857
BP	regulation of lipopolysaccharide-mediated signaling pathway	28/18870	0.0278326432886989	0.10187993681423	0.0620932497564061	TRAF6	1	0.0357142857142857
BP	protein neddylation	28/18870	0.0278326432886989	0.10187993681423	0.0620932497564061	NEDD8	1	0.0357142857142857
BP	negative regulation of alpha-beta T cell differentiation	28/18870	0.0278326432886989	0.10187993681423	0.0620932497564061	JAK3	1	0.0357142857142857
BP	regulation of protein polyubiquitination	28/18870	0.0278326432886989	0.10187993681423	0.0620932497564061	GABARAP	1	0.0357142857142857
BP	negative regulation of glycoprotein metabolic process	28/18870	0.0278326432886989	0.10187993681423	0.0620932497564061	JAK3	1	0.0357142857142857
BP	regulation of binding	262/18870	0.0281124079304776	0.102521457917467	0.0624842406750588	PPP1CA/TRAF6	2	0.00763358778625954
BP	cellular response to biotic stimulus	265/18870	0.028709854208191	0.103536690414436	0.0631029992546805	TRAF6/MAPK3	2	0.00754716981132075
BP	myeloid dendritic cell activation	29/18870	0.0288129627758827	0.103536690414436	0.0631029992546805	TRAF6	1	0.0344827586206897
BP	positive regulation of peptidyl-threonine phosphorylation	29/18870	0.0288129627758827	0.103536690414436	0.0631029992546805	UBE2K	1	0.0344827586206897
BP	regulation of monocyte chemotaxis	29/18870	0.0288129627758827	0.103536690414436	0.0631029992546805	DUSP1	1	0.0344827586206897
BP	regulation of leukocyte proliferation	267/18870	0.0291110204923571	0.104225952930665	0.0635230873594269	TRAF6/MAPK3	2	0.00749063670411985
BP	positive regulation of immune effector process	270/18870	0.029717048595837	0.104379611190959	0.0636167381903157	FGR/TRAF6	2	0.00740740740740741
BP	entrainment of circadian clock	30/18870	0.0297923457018028	0.104379611190959	0.0636167381903157	PPP1CA	1	0.0333333333333333
BP	regulation of lysosomal lumen pH	30/18870	0.0297923457018028	0.104379611190959	0.0636167381903157	PPT1	1	0.0333333333333333
BP	regulation of mast cell degranulation	30/18870	0.0297923457018028	0.104379611190959	0.0636167381903157	FGR	1	0.0333333333333333
BP	regulation of execution phase of apoptosis	30/18870	0.0297923457018028	0.104379611190959	0.0636167381903157	RFFL	1	0.0333333333333333
BP	positive regulation of signal transduction by p53 class mediator	30/18870	0.0297923457018028	0.104379611190959	0.0636167381903157	MYC	1	0.0333333333333333
BP	regulation of T-helper 1 type immune response	31/18870	0.0307707929115513	0.104813013354972	0.06388088586901	JAK3	1	0.032258064516129
BP	regulation of glycogen biosynthetic process	31/18870	0.0307707929115513	0.104813013354972	0.06388088586901	PPP1CA	1	0.032258064516129
BP	regulation of glucan biosynthetic process	31/18870	0.0307707929115513	0.104813013354972	0.06388088586901	PPP1CA	1	0.032258064516129
BP	antigen processing and presentation of exogenous peptide antigen via MHC class II	31/18870	0.0307707929115513	0.104813013354972	0.06388088586901	TRAF6	1	0.032258064516129
BP	thyroid gland development	31/18870	0.0307707929115513	0.104813013354972	0.06388088586901	MAPK3	1	0.032258064516129
BP	peptidyl-tyrosine dephosphorylation	31/18870	0.0307707929115513	0.104813013354972	0.06388088586901	DUSP1	1	0.032258064516129
BP	positive regulation of JUN kinase activity	31/18870	0.0307707929115513	0.104813013354972	0.06388088586901	TRAF6	1	0.032258064516129
BP	negative regulation of extrinsic apoptotic signaling pathway via death domain receptors	31/18870	0.0307707929115513	0.104813013354972	0.06388088586901	RFFL	1	0.032258064516129
BP	positive regulation of defense response to virus by host	32/18870	0.031748305249504	0.105935671597835	0.0645651177290307	TRIM22	1	0.03125
BP	Fc receptor mediated stimulatory signaling pathway	32/18870	0.031748305249504	0.105935671597835	0.0645651177290307	FGR	1	0.03125
BP	regulation of mesenchymal cell proliferation	32/18870	0.031748305249504	0.105935671597835	0.0645651177290307	MYC	1	0.03125
BP	sphingolipid catabolic process	32/18870	0.031748305249504	0.105935671597835	0.0645651177290307	PPT1	1	0.03125
BP	regulation of mast cell activation involved in immune response	32/18870	0.031748305249504	0.105935671597835	0.0645651177290307	FGR	1	0.03125
BP	regulation of cytoplasmic transport	32/18870	0.031748305249504	0.105935671597835	0.0645651177290307	MAPK3	1	0.03125
BP	cellular response to extracellular stimulus	281/18870	0.0319825801361402	0.105962239227362	0.0645813100285869	GABARAP/MAPK3	2	0.00711743772241993
BP	regulation of post-translational protein modification	284/18870	0.0326121527658407	0.105962239227362	0.0645813100285869	GABARAP/TRAF6	2	0.00704225352112676
BP	negative regulation of inflammatory response to antigenic stimulus	33/18870	0.0327248835593167	0.105962239227362	0.0645813100285869	FGR	1	0.0303030303030303
BP	DNA methylation-dependent heterochromatin formation	33/18870	0.0327248835593167	0.105962239227362	0.0645813100285869	MYC	1	0.0303030303030303
BP	glutamate metabolic process	33/18870	0.0327248835593167	0.105962239227362	0.0645813100285869	GOT2	1	0.0303030303030303
BP	Fc-gamma receptor signaling pathway	33/18870	0.0327248835593167	0.105962239227362	0.0645813100285869	FGR	1	0.0303030303030303
BP	regulation of protein serine/threonine kinase activity	285/18870	0.0328231126263652	0.105962239227362	0.0645813100285869	DUSP1/TRAF6	2	0.00701754385964912
BP	negative regulation of cell development	287/18870	0.0332466786614351	0.105962239227362	0.0645813100285869	JAK3/MYC	2	0.00696864111498258
BP	regulation of endopeptidase activity	288/18870	0.0334592824543497	0.105962239227362	0.0645813100285869	MYC/RFFL	2	0.00694444444444444
BP	glycosphingolipid biosynthetic process	34/18870	0.0337005286839316	0.105962239227362	0.0645813100285869	B4GALT3	1	0.0294117647058824
BP	vacuolar acidification	34/18870	0.0337005286839316	0.105962239227362	0.0645813100285869	PPT1	1	0.0294117647058824
BP	positive regulation of telomere maintenance via telomerase	34/18870	0.0337005286839316	0.105962239227362	0.0645813100285869	MAPK3	1	0.0294117647058824
BP	positive regulation of interleukin-2 production	34/18870	0.0337005286839316	0.105962239227362	0.0645813100285869	TRAF6	1	0.0294117647058824
BP	response to interferon-beta	34/18870	0.0337005286839316	0.105962239227362	0.0645813100285869	UBE2K	1	0.0294117647058824
BP	myoblast proliferation	34/18870	0.0337005286839316	0.105962239227362	0.0645813100285869	FGR	1	0.0294117647058824
BP	cellular response to interleukin-4	34/18870	0.0337005286839316	0.105962239227362	0.0645813100285869	JAK3	1	0.0294117647058824
BP	regulation of kidney development	34/18870	0.0337005286839316	0.105962239227362	0.0645813100285869	MYC	1	0.0294117647058824
BP	negative regulation of signal transduction by p53 class mediator	34/18870	0.0337005286839316	0.105962239227362	0.0645813100285869	RFFL	1	0.0294117647058824
BP	regulation of endocytosis	291/18870	0.0341003626787978	0.106634519992877	0.0649910481849393	PPT1/FGR	2	0.00687285223367698
BP	antigen processing and presentation of peptide antigen via MHC class II	35/18870	0.0346752414655737	0.106634519992877	0.0649910481849393	TRAF6	1	0.0285714285714286
BP	negative regulation of cytokine production involved in immune response	35/18870	0.0346752414655737	0.106634519992877	0.0649910481849393	JAK3	1	0.0285714285714286
BP	monocyte differentiation	35/18870	0.0346752414655737	0.106634519992877	0.0649910481849393	MYC	1	0.0285714285714286
BP	negative regulation of fibroblast proliferation	35/18870	0.0346752414655737	0.106634519992877	0.0649910481849393	MYC	1	0.0285714285714286
BP	regulation of intrinsic apoptotic signaling pathway by p53 class mediator	35/18870	0.0346752414655737	0.106634519992877	0.0649910481849393	MYC	1	0.0285714285714286
BP	negative regulation of CD4-positive, alpha-beta T cell activation	35/18870	0.0346752414655737	0.106634519992877	0.0649910481849393	JAK3	1	0.0285714285714286
BP	positive regulation of DNA metabolic process	298/18870	0.0356151330170588	0.108946078858512	0.066399884963394	MYC/MAPK3	2	0.00671140939597315
BP	response to interleukin-4	36/18870	0.0356490227457518	0.108946078858512	0.066399884963394	JAK3	1	0.0277777777777778
BP	leukocyte activation involved in immune response	301/18870	0.0362723508555362	0.11020263120037	0.0671657218968938	JAK3/FGR	2	0.00664451827242525
BP	dephosphorylation	302/18870	0.0364924856173533	0.11020263120037	0.0671657218968938	DUSP1/PPP1CA	2	0.00662251655629139
BP	antigen processing and presentation of peptide or polysaccharide antigen via MHC class II	37/18870	0.0366218733652606	0.11020263120037	0.0671657218968938	TRAF6	1	0.027027027027027
BP	cellular response to cadmium ion	37/18870	0.0366218733652606	0.11020263120037	0.0671657218968938	MAPK3	1	0.027027027027027
BP	positive regulation of telomere maintenance via telomere lengthening	37/18870	0.0366218733652606	0.11020263120037	0.0671657218968938	MAPK3	1	0.027027027027027
BP	cell activation involved in immune response	305/18870	0.0371560600267829	0.111082867695967	0.0677022038213526	JAK3/FGR	2	0.00655737704918033
BP	T cell cytokine production	38/18870	0.0375937941641806	0.111082867695967	0.0677022038213526	TRAF6	1	0.0263157894736842
BP	regulation of T cell cytokine production	38/18870	0.0375937941641806	0.111082867695967	0.0677022038213526	TRAF6	1	0.0263157894736842
BP	membrane lipid catabolic process	38/18870	0.0375937941641806	0.111082867695967	0.0677022038213526	PPT1	1	0.0263157894736842
BP	response to growth hormone	38/18870	0.0375937941641806	0.111082867695967	0.0677022038213526	JAK3	1	0.0263157894736842
BP	regulation of glycogen metabolic process	38/18870	0.0375937941641806	0.111082867695967	0.0677022038213526	PPP1CA	1	0.0263157894736842
BP	cellular response to peptide hormone stimulus	310/18870	0.0382725147860793	0.111598982443135	0.068016762731585	JAK3/MAPK3	2	0.00645161290322581
BP	regulation of fibroblast migration	39/18870	0.0385647859818784	0.111598982443135	0.068016762731585	RFFL	1	0.0256410256410256
BP	telomere capping	39/18870	0.0385647859818784	0.111598982443135	0.068016762731585	MAPK3	1	0.0256410256410256
BP	positive regulation of cyclase activity	39/18870	0.0385647859818784	0.111598982443135	0.068016762731585	MAPK3	1	0.0256410256410256
BP	regulation of polysaccharide biosynthetic process	39/18870	0.0385647859818784	0.111598982443135	0.068016762731585	PPP1CA	1	0.0256410256410256
BP	regulation of lipid kinase activity	39/18870	0.0385647859818784	0.111598982443135	0.068016762731585	FGR	1	0.0256410256410256
BP	negative regulation of lymphocyte apoptotic process	39/18870	0.0385647859818784	0.111598982443135	0.068016762731585	JAK3	1	0.0256410256410256
BP	regulation of peptidase activity	312/18870	0.0387227437912628	0.111726504880085	0.0680944844378862	MYC/RFFL	2	0.00641025641025641
BP	production of molecular mediator of immune response	314/18870	0.0391750430296255	0.112416485546445	0.0685150102370095	JAK3/TRAF6	2	0.00636942675159236
BP	antigen processing and presentation of exogenous peptide antigen	40/18870	0.0395348496570068	0.112416485546445	0.0685150102370095	TRAF6	1	0.025
BP	fatty-acyl-CoA metabolic process	40/18870	0.0395348496570068	0.112416485546445	0.0685150102370095	PPT1	1	0.025
BP	regulation of T cell apoptotic process	40/18870	0.0395348496570068	0.112416485546445	0.0685150102370095	JAK3	1	0.025
BP	regulation of transcription regulatory region DNA binding	40/18870	0.0395348496570068	0.112416485546445	0.0685150102370095	TRAF6	1	0.025
BP	immune response-activating cell surface receptor signaling pathway	318/18870	0.0400858155034398	0.113326181581771	0.069069447007292	FGR/TRAF6	2	0.00628930817610063
BP	response to light stimulus	318/18870	0.0400858155034398	0.113326181581771	0.069069447007292	PPP1CA/MYC	2	0.00628930817610063
BP	positive regulation of DNA binding	41/18870	0.0405039860275066	0.113526886551383	0.0691917716199211	TRAF6	1	0.024390243902439
BP	macrophage chemotaxis	41/18870	0.0405039860275066	0.113526886551383	0.0691917716199211	MAPK3	1	0.024390243902439
BP	regulation of leukocyte adhesion to vascular endothelial cell	41/18870	0.0405039860275066	0.113526886551383	0.0691917716199211	TRAF6	1	0.024390243902439
BP	Rac protein signal transduction	42/18870	0.0414721959306074	0.115621115832407	0.0704681515025561	GABARAP	1	0.0238095238095238
BP	cell chemotaxis	325/18870	0.0416992852038501	0.115621115832407	0.0704681515025561	DUSP1/MAPK3	2	0.00615384615384615
BP	mesenchyme development	327/18870	0.0421648182690581	0.115621115832407	0.0704681515025561	MYC/MAPK3	2	0.00611620795107034
BP	positive regulation of interleukin-12 production	43/18870	0.042439480202825	0.115621115832407	0.0704681515025561	TRAF6	1	0.0232558139534884
BP	regulation of natural killer cell activation	43/18870	0.042439480202825	0.115621115832407	0.0704681515025561	FGR	1	0.0232558139534884
BP	regulation of mast cell activation	43/18870	0.042439480202825	0.115621115832407	0.0704681515025561	FGR	1	0.0232558139534884
BP	regulation of T-helper cell differentiation	43/18870	0.042439480202825	0.115621115832407	0.0704681515025561	JAK3	1	0.0232558139534884
BP	mesenchymal cell proliferation	44/18870	0.0434058396799668	0.115621115832407	0.0704681515025561	MYC	1	0.0227272727272727
BP	regulation of JUN kinase activity	44/18870	0.0434058396799668	0.115621115832407	0.0704681515025561	TRAF6	1	0.0227272727272727
BP	early endosome to late endosome transport	44/18870	0.0434058396799668	0.115621115832407	0.0704681515025561	MAPK3	1	0.0227272727272727
BP	regulation of defense response to virus by host	44/18870	0.0434058396799668	0.115621115832407	0.0704681515025561	TRIM22	1	0.0227272727272727
BP	regulation of type I interferon-mediated signaling pathway	44/18870	0.0434058396799668	0.115621115832407	0.0704681515025561	UBE2K	1	0.0227272727272727
BP	positive regulation of regulated secretory pathway	44/18870	0.0434058396799668	0.115621115832407	0.0704681515025561	FGR	1	0.0227272727272727
BP	cellular response to abiotic stimulus	334/18870	0.0438098906127883	0.115621115832407	0.0704681515025561	MYC/MAPK3	2	0.00598802395209581
BP	cellular response to environmental stimulus	334/18870	0.0438098906127883	0.115621115832407	0.0704681515025561	MYC/MAPK3	2	0.00598802395209581
BP	ERK1 and ERK2 cascade	336/18870	0.0442843619104276	0.115621115832407	0.0704681515025561	MYC/MAPK3	2	0.00595238095238095
BP	regulation of peptidyl-threonine phosphorylation	45/18870	0.0443712751971282	0.115621115832407	0.0704681515025561	UBE2K	1	0.0222222222222222
BP	endolysosomal toll-like receptor signaling pathway	45/18870	0.0443712751971282	0.115621115832407	0.0704681515025561	TRAF6	1	0.0222222222222222
BP	regulation of p38MAPK cascade	45/18870	0.0443712751971282	0.115621115832407	0.0704681515025561	DUSP1	1	0.0222222222222222
BP	regulation of macrophage migration	45/18870	0.0443712751971282	0.115621115832407	0.0704681515025561	MAPK3	1	0.0222222222222222
BP	positive regulation of kinase activity	337/18870	0.0445223337511825	0.115621115832407	0.0704681515025561	FGR/TRAF6	2	0.00593471810089021
BP	glycogen biosynthetic process	46/18870	0.0453357875886955	0.115621115832407	0.0704681515025561	PPP1CA	1	0.0217391304347826
BP	mitotic spindle assembly checkpoint signaling	46/18870	0.0453357875886955	0.115621115832407	0.0704681515025561	DUSP1	1	0.0217391304347826
BP	glucan biosynthetic process	46/18870	0.0453357875886955	0.115621115832407	0.0704681515025561	PPP1CA	1	0.0217391304347826
BP	regulation of polysaccharide metabolic process	46/18870	0.0453357875886955	0.115621115832407	0.0704681515025561	PPP1CA	1	0.0217391304347826
BP	response to epidermal growth factor	46/18870	0.0453357875886955	0.115621115832407	0.0704681515025561	MAPK3	1	0.0217391304347826
BP	spindle assembly checkpoint signaling	46/18870	0.0453357875886955	0.115621115832407	0.0704681515025561	DUSP1	1	0.0217391304347826
BP	mitotic spindle checkpoint signaling	46/18870	0.0453357875886955	0.115621115832407	0.0704681515025561	DUSP1	1	0.0217391304347826
BP	dendritic cell differentiation	46/18870	0.0453357875886955	0.115621115832407	0.0704681515025561	TRAF6	1	0.0217391304347826
BP	facultative heterochromatin formation	46/18870	0.0453357875886955	0.115621115832407	0.0704681515025561	MYC	1	0.0217391304347826
BP	regulation of cell cycle checkpoint	46/18870	0.0453357875886955	0.115621115832407	0.0704681515025561	DUSP1	1	0.0217391304347826
BP	regulation of extrinsic apoptotic signaling pathway in absence of ligand	46/18870	0.0453357875886955	0.115621115832407	0.0704681515025561	PPP1CA	1	0.0217391304347826
BP	positive regulation of innate immune response	343/18870	0.045960401568758	0.115621115832407	0.0704681515025561	UBE2K/TRAF6	2	0.00583090379008746
BP	negative regulation of production of molecular mediator of immune response	47/18870	0.0462993776883455	0.115621115832407	0.0704681515025561	JAK3	1	0.0212765957446809
BP	spindle checkpoint signaling	47/18870	0.0462993776883455	0.115621115832407	0.0704681515025561	DUSP1	1	0.0212765957446809
BP	thioester biosynthetic process	47/18870	0.0462993776883455	0.115621115832407	0.0704681515025561	PPT1	1	0.0212765957446809
BP	T cell homeostasis	47/18870	0.0462993776883455	0.115621115832407	0.0704681515025561	JAK3	1	0.0212765957446809
BP	regulation of leukocyte degranulation	47/18870	0.0462993776883455	0.115621115832407	0.0704681515025561	FGR	1	0.0212765957446809
BP	negative regulation of alpha-beta T cell activation	47/18870	0.0462993776883455	0.115621115832407	0.0704681515025561	JAK3	1	0.0212765957446809
BP	acyl-CoA biosynthetic process	47/18870	0.0462993776883455	0.115621115832407	0.0704681515025561	PPT1	1	0.0212765957446809
BP	negative regulation of TORC1 signaling	47/18870	0.0462993776883455	0.115621115832407	0.0704681515025561	MAPK3	1	0.0212765957446809
BP	immune response-regulating cell surface receptor signaling pathway	346/18870	0.0466859665277243	0.115621115832407	0.0704681515025561	FGR/TRAF6	2	0.00578034682080925
BP	cellular response to external stimulus	346/18870	0.0466859665277243	0.115621115832407	0.0704681515025561	GABARAP/MAPK3	2	0.00578034682080925
BP	response to lipopolysaccharide	348/18870	0.047172075230166	0.115621115832407	0.0704681515025561	TRAF6/MAPK3	2	0.00574712643678161
BP	regulation of inflammatory response to antigenic stimulus	48/18870	0.0472620463290471	0.115621115832407	0.0704681515025561	FGR	1	0.0208333333333333
BP	aspartate family amino acid metabolic process	48/18870	0.0472620463290471	0.115621115832407	0.0704681515025561	GOT2	1	0.0208333333333333
BP	negative regulation of sister chromatid segregation	48/18870	0.0472620463290471	0.115621115832407	0.0704681515025561	DUSP1	1	0.0208333333333333
BP	negative regulation of mitotic sister chromatid segregation	48/18870	0.0472620463290471	0.115621115832407	0.0704681515025561	DUSP1	1	0.0208333333333333
BP	negative regulation of mitotic metaphase/anaphase transition	48/18870	0.0472620463290471	0.115621115832407	0.0704681515025561	DUSP1	1	0.0208333333333333
BP	antiviral innate immune response	48/18870	0.0472620463290471	0.115621115832407	0.0704681515025561	TRAF6	1	0.0208333333333333
BP	negative regulation of mitotic sister chromatid separation	48/18870	0.0472620463290471	0.115621115832407	0.0704681515025561	DUSP1	1	0.0208333333333333
BP	positive regulation of proteolysis	350/18870	0.0476600926901983	0.11594985845721	0.0706685118339987	GABARAP/MYC	2	0.00571428571428571
BP	leukocyte proliferation	350/18870	0.0476600926901983	0.11594985845721	0.0706685118339987	TRAF6/MAPK3	2	0.00571428571428571
BP	antigen processing and presentation of exogenous antigen	49/18870	0.0482237943430597	0.11594985845721	0.0706685118339987	TRAF6	1	0.0204081632653061
BP	response to exogenous dsRNA	49/18870	0.0482237943430597	0.11594985845721	0.0706685118339987	MAPK3	1	0.0204081632653061
BP	regulation of viral entry into host cell	49/18870	0.0482237943430597	0.11594985845721	0.0706685118339987	TRIM22	1	0.0204081632653061
BP	thymus development	49/18870	0.0482237943430597	0.11594985845721	0.0706685118339987	MAPK3	1	0.0204081632653061
BP	vesicle-mediated transport between endosomal compartments	49/18870	0.0482237943430597	0.11594985845721	0.0706685118339987	MAPK3	1	0.0204081632653061
BP	negative regulation of chromosome segregation	50/18870	0.0491846225619366	0.117111928964223	0.071376764474144	DUSP1	1	0.02
BP	regulation of extrinsic apoptotic signaling pathway via death domain receptors	50/18870	0.0491846225619366	0.117111928964223	0.071376764474144	RFFL	1	0.02
BP	negative regulation of metaphase/anaphase transition of cell cycle	50/18870	0.0491846225619366	0.117111928964223	0.071376764474144	DUSP1	1	0.02
BP	negative regulation of chromosome separation	50/18870	0.0491846225619366	0.117111928964223	0.071376764474144	DUSP1	1	0.02
BP	response to metal ion	359/18870	0.0498795584099006	0.117683697875621	0.0717252431926097	PPP1CA/MAPK3	2	0.00557103064066852
CC	extrinsic component of cytoplasmic side of plasma membrane	71/19886	4.05624109513669e-05	0.00344780493086619	0.00286071740393851	JAK3/FGR/TRAF6	3	0.0422535211267606
CC	extrinsic component of plasma membrane	126/19886	0.000223460537952732	0.0094970728629911	0.00787992423307001	JAK3/FGR/TRAF6	3	0.0238095238095238
CC	cytoplasmic side of plasma membrane	173/19886	0.000565910529149852	0.0160341316592458	0.0133038615624702	JAK3/FGR/TRAF6	3	0.0173410404624277
CC	extrinsic component of membrane	207/19886	0.000952479761237977	0.0171124725628353	0.0141985840459438	JAK3/FGR/TRAF6	3	0.0144927536231884
CC	cytoplasmic side of membrane	211/19886	0.00100661603310796	0.0171124725628353	0.0141985840459438	JAK3/FGR/TRAF6	3	0.014218009478673
CC	membrane raft	286/19886	0.00240484534919648	0.0294923593900341	0.0244704406084493	PPT1/PAG1/MAPK3	3	0.0104895104895105
CC	membrane microdomain	287/19886	0.00242878253800281	0.0294923593900341	0.0244704406084493	PPT1/PAG1/MAPK3	3	0.0104529616724739
CC	CD40 receptor complex	11/19886	0.0104624601813392	0.111163639426729	0.0922348463354906	TRAF6	1	0.0909090909090909
CC	RNA polymerase II transcription repressor complex	15/19886	0.0142412144483554	0.12754459299144	0.105826473441814	MYC	1	0.0666666666666667
CC	pseudopodium	18/19886	0.0170663045301711	0.12754459299144	0.105826473441814	MAPK3	1	0.0555555555555556
CC	protein phosphatase type 1 complex	19/19886	0.0180062954811445	0.12754459299144	0.105826473441814	PPP1CA	1	0.0526315789473684
CC	filopodium tip	19/19886	0.0180062954811445	0.12754459299144	0.105826473441814	UBE2K	1	0.0526315789473684
CC	perinuclear endoplasmic reticulum	21/19886	0.0198837231457875	0.130008959030149	0.107871210588483	TRIM13	1	0.0476190476190476
CC	smooth endoplasmic reticulum	30/19886	0.0282901467313957	0.171761605154903	0.142514273007783	GABARAP	1	0.0333333333333333
CC	aggresome	35/19886	0.0329308197500584	0.186607978583664	0.154832626193257	FGR	1	0.0285714285714286
CC	autophagosome membrane	52/19886	0.0485525521835675	0.225360075159741	0.186986068553593	GABARAP	1	0.0192307692307692
CC	protein serine/threonine phosphatase complex	52/19886	0.0485525521835675	0.225360075159741	0.186986068553593	PPP1CA	1	0.0192307692307692
CC	sperm midpiece	53/19886	0.0494639922112227	0.225360075159741	0.186986068553593	GABARAP	1	0.0188679245283019
MF	ubiquitin protein ligase binding	308/18496	1.40803405090577e-08	9.78025290612478e-07	3.46896842208087e-07	UBC/GABARAP/NEDD8/UBE2K/UBE2L6/RFFL/TRAF6	7	0.0227272727272727
MF	ubiquitin-like protein ligase binding	327/18496	2.12614193611408e-08	9.78025290612478e-07	3.46896842208087e-07	UBC/GABARAP/NEDD8/UBE2K/UBE2L6/RFFL/TRAF6	7	0.0214067278287462
MF	ubiquitin-protein transferase activity	448/18496	4.05350407339548e-06	0.000124307458250795	4.40907460614947e-05	UBE2K/TRIM13/UBE2L6/TRIM22/RFFL/TRAF6	6	0.0133928571428571
MF	ubiquitin-like protein transferase activity	477/18496	5.8136837944304e-06	0.000130758378639875	4.63788299523584e-05	UBE2K/TRIM13/UBE2L6/TRIM22/RFFL/TRAF6	6	0.0125786163522013
MF	aminoacyltransferase activity	494/18496	7.10643362173234e-06	0.000130758378639875	4.63788299523584e-05	UBE2K/TRIM13/UBE2L6/TRIM22/RFFL/TRAF6	6	0.0121457489878543
MF	ubiquitin protein ligase activity	349/18496	2.17388452880933e-05	0.000333328961084098	0.000118228807707174	UBE2K/TRIM13/TRIM22/RFFL/TRAF6	5	0.0143266475644699
MF	ubiquitin-like protein ligase activity	367/18496	2.76740596479577e-05	0.000363716212516016	0.000129006894599502	UBE2K/TRIM13/TRIM22/RFFL/TRAF6	5	0.0136239782016349
MF	protein tag activity	13/18496	7.74569946382122e-05	0.00079178261185728	0.000280838226173635	UBC/NEDD8	2	0.153846153846154
MF	molecular tag activity	13/18496	7.74569946382122e-05	0.00079178261185728	0.000280838226173635	UBC/NEDD8	2	0.153846153846154
MF	ubiquitin-ubiquitin ligase activity	14/18496	9.03111381873187e-05	0.000830862471323332	0.000294699503558619	UBE2K/TRAF6	2	0.142857142857143
MF	ubiquitin conjugating enzyme activity	34/18496	0.000549974434543934	0.004599786179822	0.00163150310725952	UBE2K/UBE2L6	2	0.0588235294117647
MF	ubiquitin-like protein conjugating enzyme activity	40/18496	0.000761866574004543	0.00584097706736816	0.00207174243808253	UBE2K/UBE2L6	2	0.05
MF	phosphatase binding	189/18496	0.00090196949437827	0.00633505131648876	0.00224698616488732	JAK3/PPP1CA/MAPK3	3	0.0158730158730159
MF	non-membrane spanning protein tyrosine kinase activity	45/18496	0.000964029548161333	0.00633505131648876	0.00224698616488732	JAK3/FGR	2	0.0444444444444444
MF	phosphotyrosine residue binding	47/18496	0.00105135466798233	0.00644830863029162	0.00228715752332998	FGR/MAPK3	2	0.0425531914893617
MF	protein phosphorylated amino acid binding	59/18496	0.00165190400882935	0.00949844805076874	0.00336901475484932	FGR/MAPK3	2	0.0338983050847458
MF	myosin phosphatase activity	82/18496	0.00316151971875247	0.0171094008308957	0.00606855178212549	DUSP1/PPP1CA	2	0.024390243902439
MF	phosphoprotein binding	93/18496	0.0040452797853687	0.0206758744585512	0.00733354814891403	FGR/MAPK3	2	0.021505376344086
MF	protein serine/threonine phosphatase activity	100/18496	0.0046607512495506	0.0225678481557187	0.00800461433440824	DUSP1/PPP1CA	2	0.02
MF	protein tyrosine kinase activity	138/18496	0.00869656891619067	0.0348496424173688	0.0123608571503253	JAK3/FGR	2	0.0144927536231884
MF	protease binding	142/18496	0.00918747890912986	0.0348496424173688	0.0123608571503253	UBC/RFFL	2	0.0140845070422535
MF	protein phosphatase binding	142/18496	0.00918747890912986	0.0348496424173688	0.0123608571503253	JAK3/PPP1CA	2	0.0140845070422535
MF	growth hormone receptor binding	10/18496	0.0102276124485756	0.0348496424173688	0.0123608571503253	JAK3	1	0.1
MF	protein tyrosine/threonine phosphatase activity	10/18496	0.0102276124485756	0.0348496424173688	0.0123608571503253	DUSP1	1	0.1
MF	palmitoyl-(protein) hydrolase activity	10/18496	0.0102276124485756	0.0348496424173688	0.0123608571503253	PPT1	1	0.1
MF	MAP kinase tyrosine phosphatase activity	10/18496	0.0102276124485756	0.0348496424173688	0.0123608571503253	DUSP1	1	0.1
MF	protein kinase B binding	10/18496	0.0102276124485756	0.0348496424173688	0.0123608571503253	TRAF6	1	0.1
MF	palmitoyl hydrolase activity	11/18496	0.0112449052844235	0.0369475459345342	0.0131049648051552	PPT1	1	0.0909090909090909
MF	phosphatidylethanolamine binding	13/18496	0.0132765200623126	0.0407146615244253	0.0144411270853225	GABARAP	1	0.0769230769230769
MF	MAP kinase tyrosine/serine/threonine phosphatase activity	13/18496	0.0132765200623126	0.0407146615244253	0.0144411270853225	DUSP1	1	0.0769230769230769
MF	phosphoprotein phosphatase activity	176/18496	0.0138433608202929	0.0410835224344176	0.014571958758203	DUSP1/PPP1CA	2	0.0113636363636364
MF	MAP kinase activity	16/18496	0.016316528648864	0.0443979150375086	0.0157475442352719	MAPK3	1	0.0625
MF	immunoglobulin receptor binding	16/18496	0.016316528648864	0.0443979150375086	0.0157475442352719	FGR	1	0.0625
MF	palmitoyl-CoA hydrolase activity	17/18496	0.0173278915252534	0.0443979150375086	0.0157475442352719	PPT1	1	0.0588235294117647
MF	MAP kinase kinase activity	18/18496	0.0183382692546231	0.0443979150375086	0.0157475442352719	MAPK3	1	0.0555555555555556
MF	MAP kinase phosphatase activity	18/18496	0.0183382692546231	0.0443979150375086	0.0157475442352719	DUSP1	1	0.0555555555555556
MF	GABA receptor binding	18/18496	0.0183382692546231	0.0443979150375086	0.0157475442352719	GABARAP	1	0.0555555555555556
MF	cadherin binding involved in cell-cell adhesion	18/18496	0.0183382692546231	0.0443979150375086	0.0157475442352719	PPP1CA	1	0.0555555555555556
MF	acyl-CoA hydrolase activity	23/18496	0.0233754123909027	0.0551419984605909	0.0195583747400265	PPT1	1	0.0434782608695652
MF	CoA hydrolase activity	24/18496	0.0243798982440163	0.0556017448948588	0.0197214426972611	PPT1	1	0.0416666666666667
MF	protein phosphatase 1 binding	25/18496	0.0253834052780877	0.0556017448948588	0.0197214426972611	PPP1CA	1	0.04
MF	transaminase activity	25/18496	0.0253834052780877	0.0556017448948588	0.0197214426972611	GOT2	1	0.04
MF	transferase activity, transferring nitrogenous groups	26/18496	0.0263859343939837	0.0564536270755001	0.0200235977041247	GOT2	1	0.0384615384615385
MF	UDP-galactosyltransferase activity	28/18496	0.0283880624708195	0.0567593020750647	0.0201320178984783	B4GALT3	1	0.0357142857142857
MF	mitogen-activated protein kinase binding	28/18496	0.0283880624708195	0.0567593020750647	0.0201320178984783	DUSP1	1	0.0357142857142857
MF	glycolipid binding	29/18496	0.0293876632295943	0.0567593020750647	0.0201320178984783	PPT1	1	0.0344827586206897
MF	phosphatase activity	270/18496	0.0308314670221779	0.0567593020750647	0.0201320178984783	DUSP1/PPP1CA	2	0.00740740740740741
MF	tumor necrosis factor receptor binding	31/18496	0.0313839426766078	0.0567593020750647	0.0201320178984783	TRAF6	1	0.032258064516129
MF	galactosyltransferase activity	31/18496	0.0313839426766078	0.0567593020750647	0.0201320178984783	B4GALT3	1	0.032258064516129
MF	ubiquitin conjugating enzyme binding	31/18496	0.0313839426766078	0.0567593020750647	0.0201320178984783	TRAF6	1	0.032258064516129
MF	cytokine receptor binding	273/18496	0.031464395715525	0.0567593020750647	0.0201320178984783	JAK3/TRAF6	2	0.00732600732600733
MF	hormone receptor binding	32/18496	0.0323806231580122	0.0572161182371078	0.020294046514306	JAK3	1	0.03125
MF	transcription coactivator activity	280/18496	0.0329614594192034	0.0572161182371078	0.020294046514306	TRIM13/TRIM22	2	0.00714285714285714
MF	ubiquitin-like protein conjugating enzyme binding	37/18496	0.0373494689374805	0.0636324285601519	0.0225698545236237	TRAF6	1	0.027027027027027
MF	thiolester hydrolase activity	40/18496	0.0403191632405194	0.065521656320739	0.0232399467499189	PPT1	1	0.025
MF	beta-tubulin binding	40/18496	0.0403191632405194	0.065521656320739	0.0232399467499189	GABARAP	1	0.025
MF	core promoter sequence-specific DNA binding	41/18496	0.0413071311587268	0.065521656320739	0.0232399467499189	MYC	1	0.024390243902439
MF	SH2 domain binding	41/18496	0.0413071311587268	0.065521656320739	0.0232399467499189	PAG1	1	0.024390243902439
MF	protein tyrosine/serine/threonine phosphatase activity	44/18496	0.0442652568033322	0.0690237902696027	0.0244821224068385	DUSP1	1	0.0227272727272727
MF	protein serine/threonine/tyrosine kinase activity	45/18496	0.0452493756045859	0.0693823759270317	0.0246093095393362	MAPK3	1	0.0222222222222222
MF	tumor necrosis factor receptor superfamily binding	49/18496	0.0491762590132067	0.0741674726100822	0.02630654062829	TRAF6	1	0.0204081632653061
