# Supplementary material for: Research advances in key genes and regulatory mechanisms of posttranslational modifications in Parkinson’s disease
Source: PLoS One. 2026 Jul 24;21(7):e0354097. doi: 10.1371/journal.pone.0354097 (PMC13399316; doi:10.1371/journal.pone.0354097)
Supplement: S3 Table — (XLS) [file pone.0354097.s003.xls]

## Sheet: KEGG_res_0.05
	category	subcategory	Description	BgRatio	pvalue	p.adjust	qvalue	geneID	Count
hsa04120	Genetic Information Processing	Folding, sorting and degradation	Ubiquitin mediated proteolysis	142/8866	5.57355261296132e-05	0.00600544987225974	0.00335349254741077	UBC/UBE2K/UBE2L6/TRAF6	4
hsa05161	Human Diseases	Infectious disease: viral	Hepatitis B	163/8866	9.54608833875844e-05	0.00600544987225974	0.00335349254741077	JAK3/MYC/TRAF6/MAPK3	4
hsa04140	Cellular Processes	Transport and catabolism	Autophagy - animal	169/8866	0.000109855790346215	0.00600544987225974	0.00335349254741077	UBC/GABARAP/TRAF6/MAPK3	4
hsa04010	Environmental Information Processing	Signal transduction	MAPK signaling pathway	300/8866	0.00098294799224174	0.0334037397609957	0.0186529227163455	DUSP1/MYC/TRAF6/MAPK3	4
hsa04550	Cellular Processes	Cellular community - eukaryotes	Signaling pathways regulating pluripotency of stem cells	144/8866	0.00133942209978754	0.0334037397609957	0.0186529227163455	JAK3/MYC/MAPK3	3
hsa05216	Human Diseases	Cancer: specific types	Thyroid cancer	37/8866	0.00149424225242183	0.0334037397609957	0.0186529227163455	MYC/MAPK3	2
hsa04218	Cellular Processes	Cell growth and death	Cellular senescence	157/8866	0.00171794159824449	0.0334037397609957	0.0186529227163455	PPP1CA/MYC/MAPK3	3
hsa05160	Human Diseases	Infectious disease: viral	Hepatitis C	159/8866	0.00178153410726646	0.0334037397609957	0.0186529227163455	MYC/TRAF6/MAPK3	3
hsa05219	Human Diseases	Cancer: specific types	Bladder cancer	41/8866	0.00183313206005464	0.0334037397609957	0.0186529227163455	MYC/MAPK3	2
hsa04621	Organismal Systems	Immune system	NOD-like receptor signaling pathway	189/8866	0.00291819524751813	0.0411465945424905	0.022976596439003	GABARAP/TRAF6/MAPK3	3
hsa04062	Organismal Systems	Immune system	Chemokine signaling pathway	193/8866	0.00309684437762108	0.0411465945424905	0.022976596439003	JAK3/FGR/MAPK3	3
hsa05167	Human Diseases	Infectious disease: viral	Kaposi sarcoma-associated herpesvirus infection	196/8866	0.00323519590134255	0.0411465945424905	0.022976596439003	UBC/MYC/MAPK3	3
hsa05169	Human Diseases	Infectious disease: viral	Epstein-Barr virus infection	204/8866	0.00362271234939857	0.0411465945424905	0.022976596439003	JAK3/MYC/TRAF6	3
hsa05205	Human Diseases	Cancer: overview	Proteoglycans in cancer	204/8866	0.00362271234939857	0.0411465945424905	0.022976596439003	PPP1CA/MYC/MAPK3	3
hsa05213	Human Diseases	Cancer: specific types	Endometrial cancer	59/8866	0.00376340803742291	0.0411465945424905	0.022976596439003	MYC/MAPK3	2
hsa05166	Human Diseases	Infectious disease: viral	Human T-cell leukemia virus 1 infection	224/8866	0.00471335125100628	0.0436616069550056	0.0243810000326411	JAK3/MYC/MAPK3	3
hsa04720	Organismal Systems	Nervous system	Long-term potentiation	67/8866	0.00482823717817356	0.0436616069550056	0.0243810000326411	PPP1CA/MAPK3	2
hsa05221	Human Diseases	Cancer: specific types	Acute myeloid leukemia	68/8866	0.004970066480836	0.0436616069550056	0.0243810000326411	MYC/MAPK3	2
hsa05230	Human Diseases	Cancer: overview	Central carbon metabolism in cancer	71/8866	0.00540705542016143	0.0436616069550056	0.0243810000326411	MYC/MAPK3	2
hsa05223	Human Diseases	Cancer: specific types	Non-small cell lung cancer	73/8866	0.00570791044977798	0.0436616069550056	0.0243810000326411	JAK3/MAPK3	2
hsa05220	Human Diseases	Cancer: specific types	Chronic myeloid leukemia	77/8866	0.00633229278113673	0.0436616069550056	0.0243810000326411	MYC/MAPK3	2
hsa05132	Human Diseases	Infectious disease: bacterial	Salmonella infection	251/8866	0.00647519192312446	0.0436616069550056	0.0243810000326411	MYC/TRAF6/MAPK3	3
hsa05133	Human Diseases	Infectious disease: bacterial	Pertussis	78/8866	0.00649307990506052	0.0436616069550056	0.0243810000326411	TRAF6/MAPK3	2
hsa05131	Human Diseases	Infectious disease: bacterial	Shigellosis	253/8866	0.00661942760310785	0.0436616069550056	0.0243810000326411	UBC/TRAF6/MAPK3	3
hsa05140	Human Diseases	Infectious disease: parasitic	Leishmaniasis	79/8866	0.00665573276753134	0.0436616069550056	0.0243810000326411	TRAF6/MAPK3	2
hsa04012	Environmental Information Processing	Signal transduction	ErbB signaling pathway	86/8866	0.00784608944932047	0.0469946331015824	0.0262421892159029	MYC/MAPK3	2
hsa05012	Human Diseases	Neurodegenerative disease	Parkinson disease	271/8866	0.00800542128947479	0.0469946331015824	0.0262421892159029	UBC/DUSP1/UBE2L6	3
hsa05210	Human Diseases	Cancer: specific types	Colorectal cancer	87/8866	0.00802347394417261	0.0469946331015824	0.0262421892159029	MYC/MAPK3	2
hsa05235	Human Diseases	Cancer: overview	PD-L1 expression and PD-1 checkpoint pathway in cancer	90/8866	0.00856651007437111	0.048278206842522	0.0269589473382504	TRAF6/MAPK3	2
hsa04658	Organismal Systems	Immune system	Th1 and Th2 cell differentiation	93/8866	0.00912575861047672	0.048278206842522	0.0269589473382504	JAK3/MAPK3	2
hsa05222	Human Diseases	Cancer: specific types	Small cell lung cancer	93/8866	0.00912575861047672	0.048278206842522	0.0269589473382504	MYC/TRAF6	2
hsa04657	Organismal Systems	Immune system	IL-17 signaling pathway	95/8866	0.0095075273328726	0.0487260775809721	0.0272090420381551	TRAF6/MAPK3	2
hsa05142	Human Diseases	Infectious disease: parasitic	Chagas disease	103/8866	0.0111051833285777	0.0548574258112092	0.0306328372629987	TRAF6/MAPK3	2
hsa04137	Cellular Processes	Transport and catabolism	Mitophagy - animal	105/8866	0.0115220341615519	0.0548574258112092	0.0306328372629987	UBC/GABARAP	2
hsa04350	Environmental Information Processing	Signal transduction	TGF-beta signaling pathway	108/8866	0.0121602199007969	0.0548574258112092	0.0306328372629987	MYC/MAPK3	2
hsa04620	Organismal Systems	Immune system	Toll-like receptor signaling pathway	109/8866	0.012376370457407	0.0548574258112092	0.0306328372629987	TRAF6/MAPK3	2
hsa04659	Organismal Systems	Immune system	Th17 cell differentiation	109/8866	0.012376370457407	0.0548574258112092	0.0306328372629987	JAK3/MAPK3	2
hsa05145	Human Diseases	Infectious disease: parasitic	Toxoplasmosis	112/8866	0.0130350164327966	0.0562563867099643	0.0314140285222522	TRAF6/MAPK3	2
hsa04726	Organismal Systems	Nervous system	Serotonergic synapse	115/8866	0.0137088469488726	0.05764745896449	0.0321908146977576	DUSP1/MAPK3	2
hsa04722	Organismal Systems	Nervous system	Neurotrophin signaling pathway	120/8866	0.014865270038006	0.0609476071558248	0.034033644560698	TRAF6/MAPK3	2
hsa04919	Organismal Systems	Endocrine system	Thyroid hormone signaling pathway	122/8866	0.0153394021906364	0.0613576087625455	0.0342625928263251	MYC/MAPK3	2
hsa04611	Organismal Systems	Immune system	Platelet activation	126/8866	0.0163072688293194	0.0636760020954376	0.035557202710546	PPP1CA/MAPK3	2
hsa04151	Environmental Information Processing	Signal transduction	PI3K-Akt signaling pathway	362/8866	0.0175685216872014	0.0657000223723637	0.0366874322618462	JAK3/MYC/MAPK3	3
hsa04068	Environmental Information Processing	Signal transduction	FoxO signaling pathway	133/8866	0.0180631001024042	0.0657000223723637	0.0366874322618462	GABARAP/MAPK3	2
hsa04270	Organismal Systems	Circulatory system	Vascular smooth muscle contraction	134/8866	0.0183203027247274	0.0657000223723637	0.0366874322618462	PPP1CA/MAPK3	2
hsa04910	Organismal Systems	Endocrine system	Insulin signaling pathway	138/8866	0.0193648419750383	0.0657000223723637	0.0366874322618462	PPP1CA/MAPK3	2
hsa05135	Human Diseases	Infectious disease: bacterial	Yersinia infection	138/8866	0.0193648419750383	0.0657000223723637	0.0366874322618462	TRAF6/MAPK3	2
hsa04114	Cellular Processes	Cell growth and death	Oocyte meiosis	139/8866	0.0196298847332062	0.0657000223723637	0.0366874322618462	PPP1CA/MAPK3	2
hsa05162	Human Diseases	Infectious disease: viral	Measles	139/8866	0.0196298847332062	0.0657000223723637	0.0366874322618462	JAK3/TRAF6	2
hsa04380	Organismal Systems	Development and regeneration	Osteoclast differentiation	143/8866	0.0207055427918319	0.0679141803572087	0.0379238362713553	TRAF6/MAPK3	2
hsa00533	Metabolism	Glycan biosynthesis and metabolism	Glycosaminoglycan biosynthesis - keratan sulfate	14/8866	0.0218973422617357	0.0696514363244816	0.0388939342761868	B4GALT3	1
hsa05224	Human Diseases	Cancer: specific types	Breast cancer	148/8866	0.022084601761421	0.0696514363244816	0.0388939342761868	MYC/MAPK3	2
hsa05226	Human Diseases	Cancer: specific types	Gastric cancer	150/8866	0.0226468321750621	0.0700769901266074	0.0391315670154996	MYC/MAPK3	2
hsa04261	Organismal Systems	Circulatory system	Adrenergic signaling in cardiomyocytes	154/8866	0.0237892680602719	0.0717979906127411	0.0400925878261134	PPP1CA/MAPK3	2
hsa04921	Organismal Systems	Endocrine system	Oxytocin signaling pathway	155/8866	0.0240785944128095	0.0717979906127411	0.0400925878261134	PPP1CA/MAPK3	2
hsa04390	Environmental Information Processing	Signal transduction	Hippo signaling pathway	157/8866	0.0246616752142539	0.0718979829333927	0.0401484243594683	PPP1CA/MYC	2
hsa00360	Metabolism	Amino acid metabolism	Phenylalanine metabolism	16/8866	0.0249889330927036	0.0718979829333927	0.0401484243594683	GOT2	1
hsa04022	Environmental Information Processing	Signal transduction	cGMP-PKG signaling pathway	166/8866	0.0273576830342279	0.0773562072002305	0.0431963416329913	PPP1CA/MAPK3	2
hsa04630	Environmental Information Processing	Signal transduction	JAK-STAT signaling pathway	168/8866	0.0279726081271655	0.0777543683534771	0.0434186780921214	JAK3/MYC	2
hsa05225	Human Diseases	Cancer: specific types	Hepatocellular carcinoma	170/8866	0.0285932037908877	0.0781547570284263	0.0436422584176707	MYC/MAPK3	2
hsa05152	Human Diseases	Infectious disease: bacterial	Tuberculosis	182/8866	0.0324338345275604	0.0857927235890307	0.047907361696057	TRAF6/MAPK3	2
hsa05168	Human Diseases	Infectious disease: viral	Herpes simplex virus 1 infection	182/8866	0.0324338345275604	0.0857927235890307	0.047907361696057	PPP1CA/TRAF6	2
hsa05034	Human Diseases	Substance dependence	Alcoholism	191/8866	0.0354427617325058	0.0901702000335339	0.0503517805065305	PPP1CA/MAPK3	2
hsa00220	Metabolism	Amino acid metabolism	Arginine biosynthesis	23/8866	0.0357381890376811	0.0901702000335339	0.0503517805065305	GOT2	1
hsa00515	Metabolism	Glycan biosynthesis and metabolism	Mannose type O-glycan biosynthesis	23/8866	0.0357381890376811	0.0901702000335339	0.0503517805065305	B4GALT3	1
hsa05022	Human Diseases	Neurodegenerative disease	Pathways of neurodegeneration - multiple diseases	483/8866	0.0373212175696349	0.0927375709306079	0.0517854215081058	UBC/UBE2L6/MAPK3	3
hsa04510	Cellular Processes	Cellular community - eukaryotes	Focal adhesion	203/8866	0.0396198559346174	0.0955537701952537	0.0533580103144228	PPP1CA/MAPK3	2
hsa05130	Human Diseases	Infectious disease: bacterial	Pathogenic Escherichia coli infection	203/8866	0.0396198559346174	0.0955537701952537	0.0533580103144228	TRAF6/MAPK3	2
hsa05203	Human Diseases	Cancer: overview	Viral carcinogenesis	205/8866	0.0403339301751043	0.095866152879958	0.053532447371992	JAK3/MAPK3	2
hsa05170	Human Diseases	Infectious disease: viral	Human immunodeficiency virus 1 infection	213/8866	0.0432401018121912	0.0982896098917751	0.0548857256776921	TRAF6/MAPK3	2
hsa00062	Metabolism	Lipid metabolism	Fatty acid elongation	28/8866	0.043348741611808	0.0982896098917751	0.0548857256776921	PPT1	1
hsa00601	Metabolism	Glycan biosynthesis and metabolism	Glycosphingolipid biosynthesis - lacto and neolacto series	28/8866	0.043348741611808	0.0982896098917751	0.0548857256776921	B4GALT3	1
hsa05207	Human Diseases	Cancer: overview	Chemical carcinogenesis - receptor activation	215/8866	0.043978945669073	0.0982896098917751	0.0548857256776921	MYC/MAPK3	2
hsa05417	Human Diseases	Cardiovascular disease	Lipid and atherosclerosis	216/8866	0.0443501898292156	0.0982896098917751	0.0548857256776921	TRAF6/MAPK3	2
hsa04024	Environmental Information Processing	Signal transduction	cAMP signaling pathway	226/8866	0.0481284643158723	0.103856159839514	0.0579941329013974	PPP1CA/MAPK3	2
hsa05163	Human Diseases	Infectious disease: viral	Human cytomegalovirus infection	226/8866	0.0481284643158723	0.103856159839514	0.0579941329013974	MYC/MAPK3	2
hsa04136	Cellular Processes	Transport and catabolism	Autophagy - other	32/8866	0.0493969836101278	0.105209159896896	0.0587496592492292	GABARAP	1
