# Supplementary material for: Research advances in key genes and regulatory mechanisms of posttranslational modifications in Parkinson’s disease
Source: PLoS One. 2026 Jul 24;21(7):e0354097. doi: 10.1371/journal.pone.0354097 (PMC13399316; doi:10.1371/journal.pone.0354097)
Supplement: S4 Table — (XLS) [file pone.0354097.s004.xls]

## Sheet: 01.GABARAP.res
Description	enrichmentScore	NES	pvalue	p.adjust	qvalue	rank	leading_edge	core_enrichment
KEGG_T_CELL_RECEPTOR_SIGNALING_PATHWAY	104	0.525242344234964	3.20764187853189	3.34538101230832e-16	6.12204725252423e-14	3.31016647533666e-14	3335	tags=58%, list=22%, signal=45%	920/5777/9402/23533/867/2353/207/5293/4790/5595/3937/4775/5594/7409/916/5894/3702/10125/2885/5603/959/3551/27040/10725/5970/919/5601/8440/5532/7535/5530/3932/5294/940/2534/208/5335/84433/4773/4793/1326/9020/5062/6655/8915/868/5058/2932/6885/1147/5291/5588/387/925/5295/6654/29851/10892/1739/10451
KEGG_LYSOSOME	113	0.509119972304888	3.18402935733946	1.05445312332998e-15	9.64824607846932e-14	5.21676808384306e-14	3742	tags=58%, list=25%, signal=44%	9114/5476/5538/164/3423/1509/2799/1200/3916/23163/5660/7805/3482/6556/1508/26985/537/8907/22901/10312/3988/1213/4074/4864/4668/8943/2588/4125/10239/162/1075/57192/533/6272/20/3073/84572/2720/4126/53/6448/26088/23431/410/2548/427/8546/411/1512/10717/23062/2581/4758/9583/968/2990/1497/256471/1522/6609/51172/1521/3920/4891/2760/9179
KEGG_OLFACTORY_TRANSDUCTION	303	-0.385966	-2.476	1.60726689009568e-15	9.80432802958364e-14	5.30116097084189e-14	8099	tags=81%, list=53%, signal=38%	81448/81392/283694/81050/392309/8390/391194/150681/391196/135941/390442/8387/81328/390167/8386/138802/119687/391192/120796/81309/81470/390197/286362/8383/390191/347468/1261/26737/128367/79324/219956/219493/81168/4991/120066/391189/26686/401667/26339/283093/81318/390054/119678/390436/401665/390154/143496/79290/391191/26496/7932/390264/219952/341152/390151/26245/4992/219968/390079/390075/390078/219…
KEGG_B_CELL_RECEPTOR_SIGNALING_PATHWAY	73	0.58757884570884	3.38000640560965	6.11079759741133e-15	2.79568990081568e-13	1.51161835304385e-13	3394	tags=66%, list=22%, signal=51%	5336/5777/23533/2353/207/5293/4790/5595/4775/695/5594/7409/5880/3635/5894/5579/11025/2885/27071/4067/3551/10725/5970/118788/5532/5530/5294/5879/208/84433/4773/4793/6655/8915/975/974/2932/2213/1147/5291/5295/6654/10892/6850/973/8519/10451/25780
KEGG_NATURAL_KILLER_CELL_MEDIATED_CYTOTOXICITY	118	0.466972086891378	2.93718245608628	1.35406747439272e-13	4.95588695627734e-12	2.67962826511401e-12	2292	tags=42%, list=15%, signal=36%	5336/5777/23533/5293/5595/3689/3937/2185/4775/3133/2207/5594/7409/5880/3384/5894/8795/3383/3683/5579/3455/2885/3106/2214/369/6452/4277/5578/3460/27040/117157/7305/10725/5551/3802/355/919/5532/7535/5530/3932/5294/5879/2534/10870/5335/4773/51744/6655
KEGG_ECM_RECEPTOR_INTERACTION	79	-0.546319	-2.83231	7.41727692644135e-13	2.26226946256461e-11	1.22320005453594e-11	3912	tags=66%, list=26%, signal=49%	7448/3672/3691/10319/7060/8516/22801/7058/3911/2335/3673/3675/1311/7450/3913/3908/3918/1291/9672/6696/3915/1282/1288/5649/6383/284217/1301/7143/3339/1293/3914/8515/3371/3910/3909/50509/1280/1281/6382/1290/3679/9900/3912/3694/1284/1277/1302/22798/1278/1289/1286/9899
KEGG_CHRONIC_MYELOID_LEUKEMIA	72	0.519640627133958	2.97086982084387	7.3878019381581e-11	1.9313825066899e-09	1.04429080028099e-09	3105	tags=56%, list=20%, signal=44%	7040/6777/9846/23533/867/7048/207/5293/4790/5595/5594/6776/3065/5894/598/4089/2885/369/1398/25/1399/3551/7157/5970/1487/4609/5294/208/6655/868/5925/1147/5291/7046/861/4088/1021/1871/5295/6654
KEGG_NEUROTROPHIN_SIGNALING_PATHWAY	122	0.416057470280239	2.63508993391349	1.18664260604276e-10	2.71444496132281e-09	1.46768953905289e-09	3105	tags=45%, list=20%, signal=36%	397/1445/4215/6195/5336/23533/207/5293/4790/5595/10019/5580/808/5594/818/5894/7534/2885/5603/7189/1398/25/1399/5599/9261/3551/7157/581/7531/5970/6272/5601/8660/5294/6197/5879/208/5335/10603/5663/4793/6655/10782/11108/814/2932/4217/5291/387/801/5607/11213/3654/5295/6654
KEGG_APOPTOSIS	83	0.479098577729631	2.81205225256126	2.47373945152703e-10	5.02993688477163e-09	2.71966676542153e-09	3877	tags=55%, list=26%, signal=41%	23533/1439/207/5293/4790/823/4615/8737/8795/7132/598/3553/5573/3551/7157/5566/581/5970/355/5532/5530/5294/208/472/9020/3556/9131/843/5567/8717/5576/824/1147/5291/840/11213/3654/5295/317/841/8793/842/7124/330/1676/8797
KEGG_INSULIN_SIGNALING_PATHWAY	131	0.395858184673598	2.54055081198438	4.09552849196244e-10	7.49481714029127e-09	4.05241766573126e-09	3435	tags=48%, list=23%, signal=38%	2872/23265/51763/23533/867/207/5293/5595/5499/2319/808/5594/5140/5256/5571/3635/5894/7249/5261/5836/2885/369/1398/79660/1399/57521/5599/5573/5834/3098/3551/5566/7248/2997/2475/5257/5601/8660/5294/208/10603/3101/5509/3099/6655/5564/868/5567/5576/5770/2932/5291/9021/801/5500/31/5295/6654/2308/6199/5501/5562/673
KEGG_ACUTE_MYELOID_LEUKEMIA	57	0.542158319169378	2.91315954123409	1.06322827619144e-09	1.62142312119194e-08	8.76696999666623e-09	3435	tags=61%, list=23%, signal=48%	6777/23533/207/5293/6688/4790/5595/5594/6776/6774/11040/5894/5292/5371/2885/5914/369/3551/5970/2475/51176/4609/5294/208/6655/1147/5291/861/6932/5467/5295/6654/6199/1050/673
KEGG_FC_GAMMA_R_MEDIATED_PHAGOCYTOSIS	88	0.456257290175129	2.72799897759627	1.04625863162397e-09	1.62142312119194e-08	8.76696999666623e-09	3335	tags=53%, list=22%, signal=42%	1785/5336/9846/23533/3055/207/5293/5595/1794/2934/5580/5594/7409/3985/5880/3635/5894/1072/5579/7408/2214/200576/1398/7454/1399/4067/5578/27040/10163/382/5294/65108/5879/208/5335/3984/5058/2212/8398/2213/5291/4082/5295/6850/8395/6199/10451
KEGG_NEUROACTIVE_LIGAND_RECEPTOR_INTERACTION	265	-0.341181	-2.15658	1.19936349649002e-09	1.68833476813595e-08	9.12875859676612e-09	6825	tags=64%, list=45%, signal=36%	186/3354/5646/2911/2567/5739/4158/2906/2696/3952/1909/2899/2690/2904/2846/6754/23566/2912/799/887/140/56923/2565/148/5340/2149/3357/319100/2689/886/2564/1268/2925/10161/2562/155/2555/3973/134860/5618/2914/2587/1139/1140/1135/2903/3352/4986/3363/134864/134/4157/55584/2891/4142/4923/3360/6870/22953/4543/10203/9340/5028/1081/4886/1812/3269/7434/83551/2913/2834/3355/2570/11255/2560/3351/2492/1133/114…
KEGG_UBIQUITIN_MEDIATED_PROTEOLYSIS	124	0.401630142919729	2.55654974190973	1.71268777006629e-09	2.10106389292557e-08	1.13603684748349e-08	4353	tags=57%, list=29%, signal=41%	867/7317/11060/25847/65264/7319/8925/51433/9246/5371/10075/8916/22888/7189/57448/9320/7329/997/7321/8451/1642/83737/89910/7318/63893/51366/23295/9690/84447/10401/10054/9817/9354/51343/57154/26259/868/6502/27339/7428/140739/9021/23291/4591/7323/8450/55284/51588/7326/26091/10277/55070/64682/8697/51465/330/7337/55236/54926/10055/4193/55958/996/23759/92912/23327/22954/9039/8452/1643/7325
KEGG_ENDOCYTOSIS	168	0.34993955863012	2.3437176391056	1.83699575337755e-09	2.10106389292557e-08	1.13603684748349e-08	2874	tags=35%, list=19%, signal=29%	5869/409/23550/1785/867/9230/116985/163/10938/9815/3133/10193/57132/5878/408/3579/3480/161/7852/3561/84364/3134/9146/56904/9922/26119/10015/57403/116986/1213/28964/3106/64411/160/200576/7189/27183/1436/30844/2870/3310/382/83737/8027/79643/3312/2060/57154/29924/868/3304/1173/3560/6455/80223/10254/80230/10617/9101
KEGG_CHEMOKINE_SIGNALING_PATHWAY	171	0.346460464895404	2.32654129442517	1.79481333991588e-09	2.10106389292557e-08	1.13603684748349e-08	3597	tags=47%, list=24%, signal=36%	1445/409/6777/23533/6773/57580/3055/207/10235/5293/2783/4790/5595/1794/58191/2185/5580/2771/408/3579/9844/5594/7409/5330/7852/3718/5880/6774/1233/2268/5473/5894/2931/5579/3702/2885/113/5829/6352/1398/7454/1399/4067/3551/2870/5566/5970/2782/7074/5294/1236/5879/208/4793/6655/59345/1230/5058/5567/6375/2932/1147/5291/5747/387/1524/1232/6374/5295/6654/3717/5906/10451/2919/2833/673/6772/2826/2787/643
KEGG_LEISHMANIA_INFECTION	65	0.48277117395643	2.69235335368471	1.29693272181508e-08	1.39610992995388e-07	7.54871057898562e-08	3863	tags=63%, list=25%, signal=47%	7040/5777/3684/2353/4790/5595/3689/4615/5594/4689/7099/5579/1535/5603/2214/3553/7189/1378/7097/3460/3113/5970/65108/4793/23118/2212/4688/6885/5743/3122/3654/3717/3688/3111/3108/6772/7124/10454/1432/3115/3676
KEGG_FC_EPSILON_RI_SIGNALING_PATHWAY	77	0.44920432267239	2.63458083472591	1.92104389341994e-08	1.95306129164361e-07	1.0560124326402e-07	2026	tags=40%, list=13%, signal=35%	5336/9846/23533/207/5293/5595/3937/5606/5580/695/2207/5594/7409/5880/3635/5894/5579/2885/5603/5599/4067/5608/5578/27040/5601/5294/8681/5879/2534/208/5335
KEGG_NON_SMALL_CELL_LUNG_CANCER	54	0.504394649933813	2.65343303328464	7.88560972851021e-08	7.59508726482826e-07	4.10663332121862e-07	3714	tags=59%, list=25%, signal=45%	5336/23533/207/83593/5293/5595/6256/5594/5894/5579/6789/2885/6257/369/5578/7157/5294/208/5335/6655/5925/5291/7039/1021/11186/1871/5295/6654/673/842/4893/2272
KEGG_TOLL_LIKE_RECEPTOR_SIGNALING_PATHWAY	96	0.405293336910517	2.45928642362462	9.59109621379872e-08	8.77585303562583e-07	4.74506865314253e-07	3459	tags=46%, list=23%, signal=36%	23533/2353/207/5293/4790/5595/5606/4615/5594/8737/7099/54472/3455/5603/6352/3553/7189/5599/5608/7097/3551/5970/114609/5601/5294/5879/208/7096/1326/9641/23118/6885/1147/5291/3661/7100/3663/3654/5295/51311/6416/841/54106/6772
KEGG_MAPK_SIGNALING_PATHWAY	257	0.27575393342998	2.00355162048531	1.11281568730608e-07	9.69739384652443e-07	5.24334208555247e-07	2828	tags=35%, list=19%, signal=29%	2872/409/7040/4215/6195/7048/2353/207/10235/4790/5595/5606/1843/408/5871/5594/2316/115727/5880/5894/7867/7132/5579/4791/6789/10125/2885/5603/9344/3553/7189/1398/1849/1399/4296/5599/9261/4763/5608/3551/4149/5578/7157/5924/5566/10746/6722/51701/9693/5970/3310/57551/3727/355/5601/9448/5532/5530/4609/1848/5922/2768/8681/6197/5879/208/1386/3312/4773/5971/1326/9020/5062/6655/994/23162/11184/6788/5058/2…
KEGG_ANTIGEN_PROCESSING_AND_PRESENTATION	66	0.447646724014097	2.50125210447078	2.46701655835829e-07	1.97592993593465e-06	1.06837741718641e-06	3454	tags=44%, list=23%, signal=34%	920/10197/3133/1508/3134/3309/6890/6892/3106/6891/10437/3113/1385/3310/4800/3802/811/3308/4261/972/3312/3304/821/925/3122/5720/5993/3111/3108
KEGG_PHOSPHATIDYLINOSITOL_SIGNALING_SYSTEM	76	0.420662453556878	2.44451012040428	2.4834092090982e-07	1.97592993593465e-06	1.06837741718641e-06	3565	tags=54%, list=24%, signal=41%	51763/5336/23533/5293/3705/5298/808/5330/8760/5728/3631/5297/3635/3636/5579/3633/8867/200576/79837/1606/3707/8527/10423/1608/5578/5294/5335/5291/3613/3710/5287/801/3708/5295/3612/5289/8395/3632/8871/160851/23396
KEGG_PANCREATIC_CANCER	69	0.449040563719206	2.53650530556753	2.74206365662936e-07	2.09082353817988e-06	1.13049992861035e-06	3104	tags=49%, list=20%, signal=39%	7040/23533/7048/207/5293/4790/5595/5594/5880/6774/5894/598/4089/369/9459/5599/3551/7157/5970/5601/5899/5294/5879/208/5900/5925/1147/5291/7046/7039/4088/1021/1871/5295
KEGG_RENAL_CELL_CARCINOMA	66	0.426001965108416	2.38031075527889	1.22398032780692e-06	8.95953599954666e-06	4.84438529742529e-06	3435	tags=50%, list=23%, signal=39%	7040/23533/207/5293/5595/5594/5894/405/3091/2113/2885/112398/369/1398/2033/1399/5294/5879/208/201163/1387/5062/6655/5058/6513/7428/5291/7039/54583/5295/6654/5906/673
KEGG_LEUKOCYTE_TRANSENDOTHELIAL_MIGRATION	108	0.340717804110157	2.09416876033347	4.05536378179062e-06	2.85435220026032e-05	1.54333682383935e-05	1115	tags=29%, list=7%, signal=27%	5336/3684/23533/83593/5293/3689/2185/87/2771/6494/7409/4478/7852/81/5880/4689/5175/7414/4318/3383/3683/5579/7408/1535/3702/1499/5603/5829/60/1495/50848
KEGG_ENDOMETRIAL_CANCER	52	0.457213780373428	2.36586863002877	4.76724592845761e-06	3.06093511998701e-05	1.6550353826792e-05	3667	tags=56%, list=24%, signal=42%	3611/23533/207/5293/5595/5594/5728/5894/1499/2885/369/1495/7157/51176/4609/5294/208/6655/324/2932/5291/6932/5295/6654/8312/4292/673/842/4893
KEGG_NOD_LIKE_RECEPTOR_SIGNALING_PATHWAY	59	0.432560310387752	2.34806059601412	4.59512981388112e-06	3.06093511998701e-05	1.6550353826792e-05	3776	tags=54%, list=25%, signal=41%	22861/4790/5595/5594/4210/29108/22900/9051/5603/6352/3553/7189/64127/5599/3551/58484/5970/7128/5601/4793/257397/23118/84674/6885/1147/10392/2919/841/7124/330/10454/1432
KEGG_COLORECTAL_CANCER	62	0.428029760110585	2.34242809553985	4.85066221200128e-06	3.06093511998701e-05	1.6550353826792e-05	3435	tags=55%, list=23%, signal=43%	7040/23533/7048/2353/207/5293/5595/5594/5880/5894/4089/1499/369/5599/7157/581/51176/5601/4609/5294/5879/208/324/5900/2932/5291/387/7046/4088/6932/5295/8312/4292/673
KEGG_ERBB_SIGNALING_PATHWAY	84	0.378776024109092	2.23402948961303	7.39452159353733e-06	4.51065817205777e-05	2.43889484137723e-05	3254	tags=45%, list=21%, signal=36%	5336/6777/23533/867/207/5293/5595/5594/6776/818/5894/5579/2885/369/1398/25/1399/5599/5578/2475/5601/8440/4609/5294/208/5335/5062/6655/868/5058/2932/5291/5747/7039/5295/6654/6416/6199
KEGG_ADIPOCYTOKINE_SIGNALING_PATHWAY	65	0.399076587180528	2.22559930218516	1.07173147041875e-05	6.32667287376228e-05	3.42080673070839e-05	2760	tags=45%, list=18%, signal=37%	207/4790/6256/6774/7133/5571/7132/6257/1374/6794/5599/3551/51703/2180/5970/2475/10645/5601/51094/8660/208/2182/4793/5564/8717/6513/1147/9021/5588
KEGG_ADHERENS_JUNCTION	68	0.386288757387766	2.16454527963004	1.66835627776785e-05	9.54091246348488e-05	5.15873322730848e-05	2928	tags=47%, list=19%, signal=38%	5777/7048/5595/87/5795/5594/3480/8826/81/5880/7414/1459/4089/1499/60/1495/2033/7454/10163/51701/51176/5879/2534/1460/1387/5770/52/6885/387/7046/4088/6932
KEGG_GLIOMA	63	0.407873942737709	2.23828221828388	2.19656176272715e-05	0.000121809334114869	6.58618199988364e-05	3105	tags=46%, list=20%, signal=37%	5336/23533/207/5293/5595/808/5594/3480/5728/818/5894/5579/2885/369/5578/7157/2475/5294/208/5335/6655/5925/5291/7039/801/1021/1871/5295/6654
KEGG_MTOR_SIGNALING_PATHWAY	50	0.425957967828502	2.16571342700158	4.12819495444624e-05	0.000215845621903904	0.000116706864877578	3435	tags=50%, list=23%, signal=39%	6195/23533/207/5293/5595/5594/7249/3091/51719/57521/6794/7248/8408/2475/5294/6197/208/253260/5291/25989/5295/6199/81617/5562/673
KEGG_PROSTATE_CANCER	88	0.349385181957346	2.08900206022151	4.07232856237254e-05	0.000215845621903904	0.000116706864877578	3435	tags=43%, list=23%, signal=34%	23533/207/5293/4790/5595/5594/3480/5728/5894/1499/2885/369/2033/2950/3551/7157/1385/5970/2475/51176/5294/208/1387/6655/9586/64764/2932/5925/1147/5291/7039/6932/1871/5295/6654/2308/1017/673
KEGG_JAK_STAT_SIGNALING_PATHWAY	139	0.286587339430025	1.8627587743353	5.02077764729949e-05	0.000255222863737724	0.000137997982118758	3182	tags=36%, list=21%, signal=29%	5777/6777/23533/867/3570/6773/1439/207/5293/7297/6776/6778/3561/3718/1441/10379/6774/3566/3588/5292/896/3455/598/2885/2033/3460/3597/3575/3587/8027/4609/5294/50615/208/10401/1387/6655/5008/868/3560/10254/5291/9021/1154/3572/5295/6654/51588/3559/3717
KEGG_INOSITOL_PHOSPHATE_METABOLISM	54	0.406614889167725	2.13905000555536	8.65839456398441e-05	0.000428239514921391	0.000231547393745245	3960	tags=57%, list=26%, signal=43%	51763/5336/5293/3705/5298/5330/5728/3631/5297/3636/3633/8867/200576/79837/3707/10423/5294/5335/253430/5291/3613/5287/3612/5289/8395/3632/8871/23396/8394/5305/23236
KEGG_VASOPRESSIN_REGULATED_WATER_REABSORPTION	43	0.433149456271055	2.09186650223877	0.00010810853833593	0.00052062796093356	0.000281501457162811	2574	tags=44%, list=17%, signal=37%	397/5869/10540/9230/6844/5878/1639/1778/51164/84516/4905/2778/5566/1385/140735/360/9586/64764/5567
KEGG_VEGF_SIGNALING_PATHWAY	71	0.351011286830053	1.99376169913342	0.000169082986199727	0.000793389396783337	0.00042898247510862	2772	tags=39%, list=18%, signal=32%	5336/23533/207/5293/5595/4775/5594/5880/5894/7867/5579/5603/5829/9261/5578/10725/5532/5530/5294/8681/5879/208/5335/4773/8398/5291/5747/5743
KEGG_N_GLYCAN_BIOSYNTHESIS	45	0.418972256716273	2.05699834037116	0.000198970237263163	0.00090295706112171	0.000488225273197818	4130	tags=60%, list=27%, signal=44%	4122/23193/6185/56052/3703/6184/8703/11282/6480/4245/79087/8818/4249/79868/11320/57134/4121/2530/1650/91869/440138/201595/7841/29929/1603/79796/1798
KEGG_REGULATION_OF_ACTIN_CYTOSKELETON	201	0.24380029327486	1.70989398544879	0.00020230185522399	0.00090295706112171	0.000488225273197818	1181	tags=21%, list=8%, signal=20%	1445/3684/23533/3071/3678/5293/4627/5595/89846/3689/5499/2934/87/5594/7409/4478/8826/3985/81/23191/5880/3687/7414/5894/1072/10672/3683/9138/54434/28964/5829/60/369/200576/1398/79837/26999/3690/1729/7454/9459/1399
KEGG_CYTOSOLIC_DNA_SENSING_PATHWAY	47	0.406251615337337	2.05160333883395	0.000214215156322116	0.000933366038260648	0.0005046672855709	2888	tags=38%, list=19%, signal=31%	4790/103/8737/29108/6352/3553/81030/11035/3551/57506/5970/10623/4793/9641/1147/51728/11128/3661
KEGG_PATHWAYS_IN_CANCER	315	0.2155537519911	1.62125596417465	0.000229456814646659	0.000976525513496247	0.00052800344129219	3233	tags=34%, list=21%, signal=28%	7040/5336/6777/23533/867/7048/2353/207/83593/5293/6688/4790/5595/6256/5594/3480/6776/3065/1441/5880/5728/6774/5894/4318/405/5579/8031/4791/3091/5371/2113/6789/598/4089/1499/2885/112398/6257/5914/369/1495/7189/1398/2033/25/1612/1436/2950/1399/5599/3551/4149/5578/2323/7157/581/5970/2475/7185/51176/1487/355/5601/5899/4609/5294/1857/5879/208/23604/5335/3674/10401/1387/1855/6655/868/6502/324/5900/1034…
KEGG_DRUG_METABOLISM_CYTOCHROME_P450	60	-0.406343	-1.97662	0.000317473963985759	0.00132040307748623	0.000713936665422521	6429	tags=68%, list=42%, signal=39%	124/7365/1553/54490/9446/130/1551/10941/125/1558/4129/1571/126/1577/79799/1544/1549/131/2954/4259/64816/54600/1555/128/2947/2330/220/7363/2328/119391/1559/221357/1548/2329/1562/4128/4258/1557/316/127/218
KEGG_COMPLEMENT_AND_COAGULATION_CASCADES	68	-0.38116	-1.90487	0.000378480738021266	0.00153915500128648	0.000832214956116936	4565	tags=56%, list=30%, signal=39%	729/5624/2243/2158/717/462/3818/732/2266/713/2159/3075/2244/623/2152/7450/712/2160/2157/733/5328/624/10747/5648/731/727/3426/725/716/730/715/5345/2155/3053/2/2147/629/5327
KEGG_PRIMARY_IMMUNODEFICIENCY	35	0.42274285514393	1.96417464809761	0.000640379652254105	0.00254759731222829	0.00137747568219418	3483	tags=51%, list=23%, signal=40%	920/695/3561/3718/916/6890/959/6891/3575/7535/3932/4261/100/925/29851/973/5993/115650
KEGG_HEDGEHOG_SIGNALING_PATHWAY	55	-0.399169	-1.90004	0.000733716873330364	0.00285681250679695	0.00154466710174813	5839	tags=62%, list=39%, signal=38%	5568/80326/89780/51715/653/3549/7474/652/656/64399/2619/6469/353500/7481/7546/50846/2736/655/51384/7473/122011/2737/6608/1454/7472/4036/54361/7480/7479/7471/8643/2735/81029/7478
KEGG_SPLICEOSOME	111	0.275436214227067	1.70342462873993	0.000813527032713508	0.00310157181222025	0.00167700747971644	3441	tags=37%, list=23%, signal=29%	9343/3190/10291/5093/1659/56949/55696/10992/10594/23020/23450/11325/3310/84950/9416/9129/6626/6427/10523/3312/22827/1655/6430/26121/9716/3304/11338/4686/6625/10262/27339/6426/9128/8449/51729/58517/9785/10465/23451/9775/24148
KEGG_PATHOGENIC_ESCHERICHIA_COLI_INFECTION	47	0.375790201112642	1.89777074649558	0.00113366313719967	0.00423388477770487	0.00228924457350738	2097	tags=32%, list=14%, signal=28%	3059/81027/9181/7099/7534/1499/60/7277/25/7846/7454/5578/8440/2534/4691
KEGG_NOTCH_SIGNALING_PATHWAY	43	0.38353300042678	1.85224712736069	0.00125095171728659	0.00457848328526892	0.0024755676089461	2217	tags=37%, list=15%, signal=32%	23385/4851/3065/4853/4242/2033/8650/51107/1487/3955/1857/1387/84441/5663/151636/1855
KEGG_SNARE_INTERACTIONS_IN_VESICULAR_TRANSPORT	37	0.409403789284253	1.92552592028801	0.00133812103832164	0.00480149313750705	0.00259614814452495	3995	tags=57%, list=26%, signal=42%	8676/6811/6844/51272/9570/23673/8675/9342/10652/8773/9341/9554/55014/6843/8674/8417/10228/203062/143187/9527/8677
KEGG_EPITHELIAL_CELL_SIGNALING_IN_HELICOBACTER_PYLORI_INFECTION	63	0.341837278783788	1.8758940507762	0.00143296463069199	0.00504293321955066	0.00272669383168112	2805	tags=41%, list=19%, signal=34%	1445/9114/5336/4790/3579/537/523/10312/28964/5603/6352/50848/5599/4067/3551/526/5970/533/5601/102/5879/5335/9020/5058/1147/10392
KEGG_METABOLISM_OF_XENOBIOTICS_BY_CYTOCHROME_P450	60	-0.379264	-1.84489	0.00173162995281795	0.00597902417671102	0.00323283447000769	6013	tags=67%, list=40%, signal=40%	222/124/7365/54490/1646/9446/130/8644/1551/10941/125/1558/1571/126/1577/79799/1544/131/2954/4259/64816/54600/1555/1543/1109/128/2947/2052/220/29785/7363/119391/1559/221357/1562/4258/1557/27294/127/218
KEGG_STEROID_HORMONE_BIOSYNTHESIS	44	-0.402535	-1.81352	0.00191714269074133	0.00649698356306785	0.00351289303956502	6575	tags=70%, list=43%, signal=40%	3290/7365/6783/54490/1646/8644/1551/6716/3294/10941/1584/3283/1589/1577/79799/1581/64816/1585/54600/6820/7923/1543/1586/1109/7363/3291/1588/1583/3293/3292/8630
KEGG_RETINOL_METABOLISM	51	-0.385853	-1.79874	0.00230332328001097	0.00766378473167285	0.00414377776690968	6429	tags=71%, list=42%, signal=41%	124/7365/1553/54490/5959/130/1551/8228/10941/125/158835/1558/126/1577/79799/1544/1549/131/64816/8854/54600/1555/284541/1543/128/1592/8608/7363/1559/1548/1562/145226/6121/1557/127/50700
KEGG_FRUCTOSE_AND_MANNOSE_METABOLISM	30	0.421980057197128	1.88459500704711	0.00302869720082659	0.00989734978127262	0.00535145746010714	2493	tags=47%, list=16%, signal=39%	5373/5208/5210/5209/4351/3098/230/8776/9107/5211/3101/8898/3099/231
KEGG_LINOLEIC_ACID_METABOLISM	26	-0.475271	-1.86966	0.00310563991881113	0.0099707386867094	0.00539113854789004	5600	tags=73%, list=37%, signal=46%	1551/81579/1558/1571/5320/1577/1544/5322/5321/64816/1573/30814/123745/64600/50487/1559/84647/1562/1557
KEGG_GLYCEROPHOSPHOLIPID_METABOLISM	66	0.305938248448753	1.70945	0.00363301956954251	0.0114503755236297	0.00619117227046992	1580	tags=26%, list=10%, signal=23%	79143/8760/9489/5130/162466/10554/10162/154141/23761/9791/1606/8527/10423/1608/79888/54947/55500
KEGG_HEMATOPOIETIC_CELL_LINEAGE	80	0.289291729417198	1.69925127784035	0.00369165112510467	0.0114503755236297	0.00619117227046992	1634	tags=22%, list=11%, signal=20%	920/3684/3570/3678/290/1441/916/951/3566/960/3553/3690/921/1436/1378/2323/3575/4311
KEGG_PENTOSE_PHOSPHATE_PATHWAY	26	0.430782734343023	1.86082318115517	0.00458133188798644	0.0139730622583586	0.00755517890299518	1726	tags=38%, list=11%, signal=34%	7086/2539/5226/2821/6888/230/9563/5631/5236/5211
KEGG_VIBRIO_CHOLERAE_INFECTION	49	0.350219744777185	1.76451837305053	0.00502807345315368	0.015084220359461	0.00815597764618543	2026	tags=35%, list=13%, signal=30%	9114/5336/375/537/523/5579/10312/29927/60/3784/5578/2778/5566/526/533/11014/5335
KEGG_MATURITY_ONSET_DIABETES_OF_THE_YOUNG	25	-0.474558	-1.8375	0.00556984751410211	0.016440033791624	0.00888906054882171	6124	tags=60%, list=40%, signal=36%	2645/3375/3170/3651/6514/3171/6928/4821/3172/5078/3175/5313/2494/5080/3174
KEGG_TYROSINE_METABOLISM	38	-0.39509	-1.71376	0.00665831604829291	0.0193408228069461	0.0104575055729245	5638	tags=66%, list=37%, signal=41%	130/51451/2806/125/4129/126/7299/131/2954/5409/55798/7054/1638/128/2184/6898/220/1621/4128/7173/1644/316/127/218/7306
KEGG_RNA_DEGRADATION	49	0.338478205548915	1.70536076698992	0.00800288987749346	0.0228832632434579	0.0123728889553353	4163	tags=45%, list=27%, signal=33%	23019/219988/57472/246175/23644/1656/4849/2026/9337/22803/23404/5073/2023/3313/5394/28960/29883/10914/25904/55802/51010/167227
KEGG_HYPERTROPHIC_CARDIOMYOPATHY_HCM	82	-0.313603	-1.64059	0.00882166809774476	0.0248363886444199	0.0134289360516277	4703	tags=50%, list=31%, signal=35%	59285/3680/784/93589/53632/783/781/3672/1674/10368/3691/7273/1636/7170/8516/4625/22801/10369/3673/3675/55799/779/3908/27092/27091/4633/6444/7169/7043/5563/7139/6445/778/8515/6443/6262/3679/3694/1756/776/775
KEGG_RIBOSOME	51	-0.355185	-1.65577	0.00974495607327418	0.0270201054758966	0.0146096630125642	5323	tags=49%, list=35%, signal=32%	51187/6124/6175/6166/6135/9045/6222/6235/11224/6194/3921/9349/6143/6207/6217/6123/6137/6134/6125/6146/6205/28998/6229/6227/25873
KEGG_OTHER_GLYCAN_DEGRADATION	15	0.516750661732305	1.86444643441934	0.0107002599120503	0.0292260830433613	0.0158024262644576	2719	tags=47%, list=18%, signal=38%	23324/4125/3073/2720/4126/4123/4758
KEGG_PROGESTERONE_MEDIATED_OOCYTE_MATURATION	83	0.275132924523144	1.61488302433594	0.0113306821969244	0.030492865324076	0.0164873703794256	3435	tags=37%, list=23%, signal=29%	6195/23533/207/5293/5595/2771/25847/5594/3480/5140/51433/5894/5603/113/369/5599/5566/5601/5294/6197/208/51343/994/5567/5291/10459/5295/64682/8697/1017/673
KEGG_GLYCOSPHINGOLIPID_BIOSYNTHESIS_GANGLIO_SERIES	15	0.515384600805676	1.85951766003652	0.0118167819622337	0.0313401608563591	0.0169454996864984	1782	tags=40%, list=12%, signal=35%	6482/6483/30815/3073/27090/2720
KEGG_GLYCINE_SERINE_AND_THREONINE_METABOLISM	31	-0.393874	-1.62092	0.0120388333725273	0.0314729501024641	0.017017298301016	5605	tags=68%, list=37%, signal=43%	2731/29968/1491/2593/4129/26227/23464/1757/189/635/51268/55349/64902/10993/1610/6470/2628/4128/29958/5723/275
KEGG_GRAFT_VERSUS_HOST_DISEASE	32	0.360535805897132	1.63441274361625	0.0127636122689663	0.0327567810905363	0.0177114605838965	3779	tags=44%, list=25%, signal=33%	3133/3134/3106/3553/3113/5551/3802/355/940/3122/3111/3108/7124/3115
KEGG_LONG_TERM_POTENTIATION	68	0.276733145176698	1.55065714870936	0.0128879138716864	0.0327567810905363	0.0177114605838965	3435	tags=40%, list=23%, signal=31%	6195/5595/2776/5499/808/5594/5330/818/5894/5579/369/2033/5578/5566/5532/5530/6197/1387/814/5567/3710/801/3708/5500/5501/5906/673
KEGG_CARDIAC_MUSCLE_CONTRACTION	69	-0.318717	-1.59675	0.0131178165669415	0.0328843894760313	0.0177804579277938	6804	tags=67%, list=45%, signal=37%	1351/59284/1537/84701/7134/1346/4514/1327/29796/482/1339/7137/59283/786/1347/6548/4634/4624/478/170712/59285/23439/784/93589/341947/783/781/10368/7170/4625/477/10369/480/55799/779/27092/27091/4633/7169/481/7139/778/6262/486/776/775
KEGG_DILATED_CARDIOMYOPATHY	89	-0.2982	-1.58218	0.0134210192681752	0.0331898179199467	0.0179456018664078	5270	tags=53%, list=35%, signal=35%	196883/5350/4634/4624/59285/3680/784/93589/783/781/3672/1674/108/10368/3691/7273/111/7170/8516/4625/22801/10369/3673/3675/55799/779/3908/27092/27091/107/4633/6444/7169/7043/114/7139/6445/778/8515/6443/6262/3679/3694/1756/776/775/112
KEGG_RIG_I_LIKE_RECEPTOR_SIGNALING_PATHWAY	63	0.294861448466475	1.61810566404423	0.0162829524333213	0.0397304039373041	0.0214820705786976	2888	tags=32%, list=19%, signal=26%	4790/1654/8737/7706/5603/7189/5599/3551/57506/5970/5601/1540/4793/843/9641/54941/8717/6885/1147/3661
KEGG_GALACTOSE_METABOLISM	24	0.399154208158359	1.66513046204685	0.017075313572975	0.0411155576822952	0.0222310176711863	3020	tags=46%, list=20%, signal=37%	8972/3098/2592/5236/5211/2720/2548/3101/3099/231/2585
KEGG_BLADDER_CANCER	40	0.324097502313676	1.55462859832823	0.0204271186942811	0.0485475678058888	0.0262494758340728	3058	tags=35%, list=20%, signal=28%	5595/5594/5894/4318/369/1612/7057/7157/4609/23604/1890/5925/11186/1871
KEGG_CITRATE_CYCLE_TCA_CYCLE	30	0.359632	1.60614435185522	0.02376375537979	0.0550476865126781	0.0297640640333146	3186	tags=37%, list=21%, signal=29%	6389/47/50/1431/4967/1743/4191/3418/3421/3419/6390
KEGG_VIRAL_MYOCARDITIS	62	0.280717392662213	1.53624903863875	0.0237279717622632	0.0550476865126781	0.0297640640333146	1988	tags=29%, list=13%, signal=25%	1982/4627/3689/3133/5880/3134/3383/3683/60/3106/959/25/3113/1981/5551/5879/940/2534
KEGG_GNRH_SIGNALING_PATHWAY	98	0.23348539469614	1.42551186721417	0.0263572192554063	0.0602921390467419	0.0325997185527394	1461	tags=21%, list=10%, signal=19%	4215/5595/2776/5606/2185/5580/808/5594/5330/818/5894/5579/2885/5603/113/5599/5608/5578/2778/5566/10746
KEGG_STARCH_AND_SUCROSE_METABOLISM	37	0.322144238651816	1.51512296131886	0.0313484214272999	0.0708242113727886	0.0382943679553761	2279	tags=32%, list=15%, signal=28%	2821/8972/5836/5834/3098/80146/2997/5236/2548/3101/3099/280
KEGG_ALANINE_ASPARTATE_AND_GLUTAMATE_METABOLISM	27	-0.389383	-1.54905	0.0346409394557701	0.0773084380537308	0.0418003633997739	5401	tags=56%, list=36%, signal=36%	2806/158/91703/189/2875/1373/2572/9945/64902/5471/2571/84706/27165/8528/435
KEGG_ALLOGRAFT_REJECTION	30	0.336966864594911	1.50491962765726	0.0415345595081397	0.091044776119403	0.0492275464781356	3779	tags=43%, list=25%, signal=33%	3133/3134/3106/959/3113/5551/355/940/3122/3111/3108/7124/3115
KEGG_ARGININE_AND_PROLINE_METABOLISM	45	-0.329984	-1.49573	0.0417910447761194	0.091044776119403	0.0492275464781356	5923	tags=60%, list=39%, signal=37%	224/1158/2806/2593/283208/4129/162417/4842/1152/383/4846/5625/1373/384/223/1610/58510/95/2628/79814/4128/5009/1160/4843/112483/27165/435
KEGG_DORSO_VENTRAL_AXIS_FORMATION	23	0.372647096049386	1.5243809856332	0.0432450910181428	0.093104137133178	0.050341034745578	1318	tags=35%, list=9%, signal=32%	2120/5595/5594/4851/2113/4853/2885/2114
KEGG_AMINO_SUGAR_AND_NUCLEOTIDE_SUGAR_METABOLISM	42	0.298656131401352	1.43434522616108	0.0457383023608049	0.0973268526979918	0.0526242401703263	3125	tags=36%, list=21%, signal=28%	2821/5373/4351/3098/80146/2592/5236/3073/1727/3101/3099/80896/51706/2585/55577
KEGG_ARRHYTHMOGENIC_RIGHT_VENTRICULAR_CARDIOMYOPATHY_ARVC	74	-0.28413	-1.44766	0.047008547008547	0.0988800471559092	0.0534640462045181	4703	tags=50%, list=31%, signal=35%	59285/3680/784/93589/89/6934/783/88/781/1832/3672/1674/10368/3691/8516/22801/10369/3673/3675/55799/779/3908/27092/27091/6444/29119/1496/6445/778/8515/6443/6262/3679/3694/1756/776/775
KEGG_FOCAL_ADHESION	190	-0.224179	-1.35407	0.0483028720626632	0.100448018039402	0.0543118417929466	2805	tags=32%, list=19%, signal=26%	7058/3911/5923/3791/2335/3673/3675/1311/7450/859/3913/3908/3918/858/5881/1291/1793/85366/4633/2321/6696/3915/1282/2318/5156/1288/5649/284217/4636/9564/5582/1301/7143/5159/1293/3914/8515/3371/3910/3909/50509/7424/58498/399694/83660/1280/1281/1290/3679/53358/3912/3694/1284/1277/1302/22798/1278/1289/1286/91807
KEGG_THYROID_CANCER	29	0.348558341801663	1.53295414748576	0.0495413163785865	0.101865852778442	0.0550784593682688	3667	tags=48%, list=24%, signal=37%	5595/6256/5594/8031/1499/6257/7157/51176/4609/10342/6932/8030/673/4893
