# Supplementary material for: Research advances in key genes and regulatory mechanisms of posttranslational modifications in Parkinson’s disease
Source: PLoS One. 2026 Jul 24;21(7):e0354097. doi: 10.1371/journal.pone.0354097 (PMC13399316; doi:10.1371/journal.pone.0354097)
Supplement: S5 Table — (XLS) [file pone.0354097.s005.xls]

## Sheet: 02.RFFL.res
Description	enrichmentScore	NES	pvalue	p.adjust	qvalue	rank	leading_edge	core_enrichment
KEGG_T_CELL_RECEPTOR_SIGNALING_PATHWAY	104	0.539254729294046	3.2658010995725	9.3889957832018e-17	1.21019603619703e-14	5.98658953770174e-15	3485	tags=60%, list=23%, signal=46%	867/5894/23533/5293/7409/5595/207/5777/2353/5594/9402/3937/4790/10125/920/10725/959/5603/4775/2885/940/8440/5532/3932/3702/3551/916/27040/1147/208/5530/1326/5335/5294/5601/2534/6885/5291/5970/6655/29851/2932/84433/9020/4793/4773/10892/868/5058/5295/919/5588/7535/8915/925/6654/5062/10451/7006/1739/387/1493
KEGG_LYSOSOME	113	0.522058189587755	3.21555964597827	1.32261861879457e-16	1.21019603619703e-14	5.98658953770174e-15	3105	tags=52%, list=20%, signal=42%	3423/164/5538/5476/2799/7805/5660/10312/537/6556/22901/9114/23163/4074/1509/3988/4864/1213/10239/26985/8907/4125/3482/4668/1508/2588/1200/8943/533/162/3916/3073/1075/427/9583/23431/53/20/2581/57192/1522/6272/6448/4126/4758/410/10717/23062/8546/84572/1512/26088/2720/411/256471/2548/79158/1497/1521
KEGG_B_CELL_RECEPTOR_SIGNALING_PATHWAY	73	0.595827456102994	3.39877228741736	9.20089339217048e-16	4.20940872691799e-14	2.08230745191227e-14	3023	tags=60%, list=20%, signal=48%	5336/5894/23533/5293/7409/5595/207/5880/5777/2353/5594/5579/695/3635/11025/4790/10725/4775/2885/27071/4067/5532/3551/5879/1147/208/5530/975/118788/5294/2213/5291/5970/6655/2932/84433/4793/4773/10892/5295/6850/8915/974/6654
KEGG_OLFACTORY_TRANSDUCTION	303	-0.38131	-2.52561	8.94097385543787e-16	4.20940872691799e-14	2.08230745191227e-14	8076	tags=80%, list=53%, signal=38%	79324/284532/390442/4992/26339/341152/150681/392309/390155/81448/128372/219956/283159/128371/124538/390054/442186/81470/390199/81300/143503/138803/143496/390154/7932/390321/338751/391194/119678/4991/391189/347468/26538/26686/81696/135941/390167/126541/128367/81309/286365/8387/120066/119764/219453/390197/130075/119687/390151/79290/120796/144124/81318/219954/81050/401667/138802/442184/219493/128360…
KEGG_NATURAL_KILLER_CELL_MEDIATED_CYTOTOXICITY	118	0.492435278976441	3.08516836715625	1.98479767056897e-15	7.26435947428243e-14	3.59352841408277e-14	3025	tags=47%, list=20%, signal=38%	5336/5894/23533/5293/7409/3133/5595/5880/5777/5594/8795/5579/3937/3689/2185/10725/4775/2214/3455/6452/2885/117157/3106/4277/5578/2207/3683/3383/3384/7305/5532/3932/355/5879/3460/369/27040/5551/5530/3802/5335/5294/2534/5291/6655/51744/4773/5058/5295/10870/919/7535/673/6850/6654/962
KEGG_APOPTOSIS	83	0.525412155942985	3.04698346053943	1.71933257976056e-12	5.2439643682697e-11	2.59408073437558e-11	3887	tags=57%, list=26%, signal=42%	23533/5293/1439/207/7132/8795/823/4615/4790/8737/5573/581/5532/3556/355/3551/472/5566/3553/1147/208/5530/5294/7157/5291/5970/5567/9020/598/5295/824/317/840/8717/5576/3654/11213/843/330/8793/841/9131/5290/356/842/7124/8797
KEGG_CHRONIC_MYELOID_LEUKEMIA	72	0.530538994269878	2.9915199243393	2.26618458262002e-11	5.1838972327433e-10	2.56436676454371e-10	3081	tags=56%, list=20%, signal=44%	867/5894/23533/5293/1399/5595/207/5594/7048/6777/9846/3065/1398/4089/4790/25/7040/2885/6776/3551/369/1147/208/7046/5294/7157/4609/5291/5970/6655/861/598/868/1487/5295/1871/5925/673/6654/4088
KEGG_UBIQUITIN_MEDIATED_PROTEOLYSIS	124	0.430748884948433	2.69750665736519	2.04621762169736e-11	5.1838972327433e-10	2.56436676454371e-10	4113	tags=52%, list=27%, signal=39%	867/65264/11060/7317/8925/8916/7189/7319/25847/22888/9246/57448/9320/7318/10054/8451/51433/51366/5371/9690/10075/7329/26259/89910/1642/83737/27339/6502/7428/10401/8450/26091/7321/84447/9354/23295/55284/868/23291/57154/997/4591/9817/51343/10277/63893/330/55958/64682/51465/55236/55070/7323/8697/7326/7337/51588/10055/64750/140739/9021/8452/23759/4193/9039
KEGG_ECM_RECEPTOR_INTERACTION	79	-0.522192	-2.75974	6.78414422412517e-11	1.37944265890545e-09	6.82381758216099e-10	4560	tags=70%, list=30%, signal=49%	7448/3680/3672/3161/3381/3691/8516/10319/7058/3675/3908/3911/7450/3673/2335/1301/1311/3913/1293/3918/7060/22801/3371/1291/3339/5649/3694/1288/1290/22798/284217/6696/9900/6383/8515/3914/1282/9899/6382/1286/1281/9672/7143/1284/3915/1277/50509/3679/3910/3909/3912/1280/1289/1302/1278
KEGG_NEUROTROPHIN_SIGNALING_PATHWAY	122	0.434800374852658	2.71621123323824	8.36352744258945e-11	1.53052552199387e-09	7.57119326381782e-10	3102	tags=46%, list=20%, signal=37%	5336/5894/23533/818/5293/1399/5595/207/1445/4215/5594/808/5580/397/10019/1398/6195/4790/7189/5603/25/5599/2885/581/5663/9261/3551/5879/11108/6197/208/801/8660/5335/5294/5601/7157/5291/5970/7534/6272/6655/2932/7531/4793/814/10818/10782/5295/673/3654/5607/2889/4217/6654/11213
KEGG_INSULIN_SIGNALING_PATHWAY	131	0.417511847743676	2.64330240062465	1.12462135383445e-10	1.87096097956095e-09	9.25525707461846e-10	3023	tags=46%, list=20%, signal=37%	5256/867/5894/23533/5293/1399/5595/207/5140/5594/5499/5836/808/2872/1398/3635/5571/79660/2319/51763/5599/5573/5257/23265/2885/5834/5261/7249/3551/5566/7248/369/3099/2475/5564/208/57521/801/8660/5294/5601/5291/6655/5567/2932/3101/5501/2997/868/5295/5509/122809/673/5576/31/6199/3098/2889/5500/6654
KEGG_ACUTE_MYELOID_LEUKEMIA	57	0.55937582779713	2.96634129707965	1.42708538671103e-10	2.17630521473432e-09	1.07657318646622e-09	3283	tags=61%, list=22%, signal=48%	5894/23533/5293/5595/207/5594/6777/6774/11040/4790/6688/5914/2885/6776/5292/3551/369/5371/2475/1147/208/5294/51176/4609/5291/5970/6655/861/5295/1050/673/6199/6654/5467/6932
KEGG_FC_GAMMA_R_MEDIATED_PHAGOCYTOSIS	88	0.460809394466826	2.72461301353735	5.42556343037041e-10	7.63752390582912e-09	3.7781251417964e-09	3464	tags=53%, list=23%, signal=41%	1785/5336/5894/23533/5293/1399/7409/5595/207/5880/5594/3055/5579/5580/1794/9846/1398/3635/3985/2214/200576/2934/5578/4067/382/5879/1072/27040/208/7408/5335/5294/2213/5291/7454/10163/2212/5058/5295/6850/6199/65108/8398/3984/8395/10451/23396
KEGG_CHEMOKINE_SIGNALING_PATHWAY	171	0.358452219155765	2.37837931907774	8.32915634087589e-10	1.08873972170021e-08	5.38577026552877e-09	2862	tags=40%, list=19%, signal=33%	5330/5894/23533/5293/1399/7409/408/9844/5595/207/1445/5880/57580/3579/5594/2268/3055/5579/409/6777/3718/5580/6773/2771/1794/2185/6774/1398/5829/4790/10235/7852/2783/1233/113/2885/4067/3702/2870/3551/5879/5473/6352/5566/2931/1147/208/2782/58191/5294/5291/5970/6655/7454/5567/2932/1236/4793/5058/6375/59345/5295/1524/2869/1232/7074/3717/673
KEGG_NEUROACTIVE_LIGAND_RECEPTOR_INTERACTION	265	-0.338129	-2.19309	9.53182699317153e-10	1.16288289316693e-08	5.7525412028965e-09	7115	tags=68%, list=47%, signal=36%	2859/2899/2925/319100/1268/10161/3357/2912/3355/10203/6870/1132/3354/1395/1511/10888/2690/56923/3358/4161/1909/2565/2862/1140/4159/4986/8973/134860/5646/3351/887/151/6751/886/2564/3952/64106/2557/23566/4886/2911/3363/9340/59350/4142/148/2904/2906/2741/2359/2914/6754/23620/3352/2567/2562/5028/799/2149/2834/1137/1816/1135/1812/11255/2560/2570/186/2743/5745/5340/185/3973/3001/2917/5618/4543/2559/284…
KEGG_TOLL_LIKE_RECEPTOR_SIGNALING_PATHWAY	96	0.431575202459086	2.61276965337144	4.21386408408866e-09	4.8196070461764e-08	2.38415994231332e-08	3877	tags=50%, list=26%, signal=37%	7099/23533/5293/5595/207/5608/2353/5594/4615/4790/8737/7189/5603/5599/7097/3455/54472/3551/5879/6352/7096/5606/114609/3553/1147/208/1326/5294/5601/6885/5291/5970/9641/5295/23118/3654/6416/3663/841/51311/54106/3661/7100/6772/1432/5290/10333/7124
KEGG_ENDOCYTOSIS	168	0.34791336826921	2.29223693896979	4.9338942459786e-09	5.31119204125932e-08	2.62733687401957e-08	3864	tags=43%, list=26%, signal=33%	1785/10193/23550/57132/3480/867/408/84364/3133/5869/9815/3579/116985/409/57403/10015/1213/26119/7189/7852/5878/163/200576/9230/161/28964/64411/9146/3106/3561/9922/10938/3134/3312/1436/2870/382/3310/116986/27183/160/83737/30844/56904/79643/3559/3560/10254/8027/29924/868/2060/22841/10617/57154/2869/9744/80223/9135/1173/8395/80230/11031/23396/9101/51028/51160/137492/5337/6455/64750/64744/3304
KEGG_FC_EPSILON_RI_SIGNALING_PATHWAY	77	0.464100077407601	2.69951583952438	8.23135281322448e-09	8.36854202677822e-08	4.13974468969184e-08	2155	tags=43%, list=14%, signal=37%	5336/5894/23533/5293/7409/5595/207/5608/5880/5594/5579/3937/5580/9846/695/3635/5603/5599/8681/2885/5578/2207/4067/5879/5606/27040/208/5335/5294/5601/2534/5291/6655
KEGG_PHOSPHATIDYLINOSITOL_SIGNALING_SYSTEM	76	0.453546621598648	2.60974627815957	9.3618890607622e-09	9.01697735852359e-08	4.46051223947673e-08	2640	tags=47%, list=17%, signal=39%	5330/5336/3705/23533/5293/5579/5298/808/5728/8760/5297/3631/3635/10423/3633/51763/8867/200576/79837/3707/1608/1606/5578/3636/801/5335/5294/8527/5291/3612/3632/8871/5289/5295/3710/3613
KEGG_LEISHMANIA_INFECTION	65	0.471909659270222	2.60240381939952	4.56213144870373e-08	4.17435027556391e-07	2.06496476099221e-07	3717	tags=57%, list=25%, signal=43%	7099/5595/5777/2353/5594/4689/5579/3689/4615/3684/4790/7189/5603/2214/7040/7097/1535/3460/3553/1378/5743/3113/6885/5970/4688/4793/2212/3688/23118/3717/3654/65108/3676/3122/6772/3111/1432
KEGG_MAPK_SIGNALING_PATHWAY	257	0.284219106591675	2.04091584451251	5.25905713744173e-08	4.58289264834208e-07	2.2670622246616e-07	3076	tags=37%, list=20%, signal=30%	1843/5894/1399/408/5595/207/5608/5880/4215/2353/7132/5594/5579/409/7048/7867/9344/115727/2872/1398/6195/4790/10235/7189/10125/5603/5871/5599/7040/4763/10746/57551/8681/4296/4149/2885/2316/6789/9261/5578/3312/5532/1849/355/3551/5879/51701/9693/3310/5566/5606/4791/6197/3553/1147/208/6788/5530/5924/1848/1326/7046/5601/1386/7157/5922/4609/6885/5970/6655/9448/5567/994/9020/6237/3727/4773/5058/23162/23…
KEGG_NON_SMALL_CELL_LUNG_CANCER	54	0.504430476481592	2.64278761968315	8.75218126934997e-08	6.96369205343932e-07	3.44479445841692e-07	3843	tags=59%, list=25%, signal=44%	5336/5894/23533/5293/83593/5595/207/5594/5579/6256/6257/2885/6789/5578/369/208/5335/5294/7157/5291/6655/7039/5295/1871/5925/673/6654/11186/1021/5290/842/2272
KEGG_RENAL_CELL_CARCINOMA	66	0.461832136315054	2.5411623196372	8.63221093919737e-08	6.96369205343932e-07	3.44479445841692e-07	3223	tags=50%, list=21%, signal=40%	5894/23533/5293/1399/5595/207/5594/1398/3091/112398/7040/2885/2113/405/5879/2033/369/208/5294/7428/5291/6655/201163/7039/5058/1387/5295/6513/673/2889/6654/5062/54583
KEGG_PANCREATIC_CANCER	69	0.4617284031037	2.57396385049686	1.40782508113328e-07	1.07346662436412e-06	5.31021741129219e-07	2862	tags=48%, list=19%, signal=39%	5894/23533/5293/5595/207/5880/5594/7048/6774/4089/4790/5599/7040/9459/3551/5879/369/1147/208/5899/7046/5294/5601/7157/5291/5970/7039/598/5900/5295/1871/5925/673
KEGG_ERBB_SIGNALING_PATHWAY	84	0.414831764843261	2.4194250373698	2.65536167921077e-07	1.94372474918228e-06	9.61520439630004e-07	3066	tags=46%, list=20%, signal=37%	5336/867/5894/23533/818/5293/1399/5595/207/5594/5579/6777/1398/25/5599/2885/5578/8440/6776/369/2475/208/5335/5294/5601/4609/5291/6655/2932/7039/27/868/5058/5295/673/6416/6199/6654/5062
KEGG_MTOR_SIGNALING_PATHWAY	50	0.481990283923034	2.43383791922104	2.41637615849498e-06	1.70075706540223e-05	8.41329350731044e-06	2914	tags=48%, list=19%, signal=39%	23533/5293/5595/207/5594/6195/3091/51719/7249/7248/2475/6197/208/57521/253260/5294/8408/5291/6794/25989/81617/5295/673/6199
KEGG_ANTIGEN_PROCESSING_AND_PRESENTATION	66	0.417553822472578	2.29752751411814	3.30700723793472e-06	2.24141601682242e-05	1.10878215384946e-05	4381	tags=48%, list=29%, signal=35%	3133/3309/10197/920/6890/1508/6892/10437/3106/3134/1385/3312/4800/6891/3310/811/3802/3113/4261/3308/5993/925/972/821/3122/3111/3304/5720/3108/3127/3115/3112
KEGG_NOD_LIKE_RECEPTOR_SIGNALING_PATHWAY	59	0.437925136151808	2.3550792403369	4.05705115372128e-06	2.65157271832498e-05	1.3116781925565e-05	2757	tags=44%, list=18%, signal=36%	22861/22900/4210/5595/5594/9051/4790/7189/5603/5599/29108/3551/6352/3553/1147/7128/64127/5601/6885/5970/257397/58484/4793/10392/23118/84674
KEGG_COLORECTAL_CANCER	62	0.440664471617813	2.39144430687961	4.80876907596692e-06	2.98326262142951e-05	1.47575832869104e-05	3835	tags=58%, list=25%, signal=44%	5894/23533/5293/5595/207/5880/2353/5594/7048/4089/5599/7040/1499/581/5879/369/324/208/7046/5294/5601/51176/7157/4609/5291/2932/5900/5295/673/4088/4292/6932/387/8312/5290/842
KEGG_PROSTATE_CANCER	88	0.376343834801793	2.22519619213044	4.89059446135985e-06	2.98326262142951e-05	1.47575832869104e-05	3134	tags=41%, list=21%, signal=33%	3480/5894/23533/5293/5595/207/5594/5728/4790/1499/2885/2950/1385/3551/2033/369/2475/1147/208/5294/51176/7157/5291/5970/6655/2932/7039/9586/1387/1017/5295/1871/5925/673/6654/64764
KEGG_LEUKOCYTE_TRANSENDOTHELIAL_MIGRATION	108	0.34045459599699	2.06721334764843	5.77483994188277e-06	3.40901841730499e-05	1.68637091681466e-05	2096	tags=34%, list=14%, signal=30%	5336/23533/5293/83593/7409/5175/5880/4689/5579/87/2771/3689/2185/6494/5829/3684/4478/7852/5603/7414/4318/1499/81/1535/5578/3683/3383/3702/5879/50848/60/399/7408/5335/5294/5291/1495
KEGG_INOSITOL_PHOSPHATE_METABOLISM	54	0.450038928089037	2.35782206464797	6.51989958973749e-06	3.72856757788113e-05	1.84444527867574e-05	2640	tags=46%, list=17%, signal=38%	5330/5336/3705/5293/5298/5728/5297/3631/10423/3633/51763/8867/200576/79837/3707/3636/5335/5294/5291/3612/253430/3632/8871/5289/3613
KEGG_ENDOMETRIAL_CANCER	52	0.447232182886929	2.29155519613831	1.02624334209081e-05	5.69098580613993e-05	2.81521299584719e-05	3283	tags=50%, list=22%, signal=39%	3611/5894/23533/5293/5595/207/5594/5728/1499/2885/369/324/208/5294/51176/7157/4609/5291/1495/6655/2932/5295/673/6654/4292/6932
KEGG_GLIOMA	63	0.42381412373152	2.29554068058931	1.2392158768562e-05	6.66989721954956e-05	3.29946022940041e-05	3023	tags=46%, list=20%, signal=37%	5336/3480/5894/23533/818/5293/5595/207/5594/5579/808/5728/2885/5578/369/2475/208/801/5335/5294/7157/5291/6655/7039/5295/1871/5925/673/6654
KEGG_ADIPOCYTOKINE_SIGNALING_PATHWAY	65	0.403286434143034	2.22397260981869	1.58415649157123e-05	8.28287537021529e-05	4.0973671661692e-05	2861	tags=45%, list=19%, signal=36%	207/7132/6256/6774/7133/4790/5571/10645/5599/6257/51703/3551/2180/2475/5564/1147/208/2182/8660/5601/1374/5970/6794/4793/51094/5588/8717/3717/6513
KEGG_JAK_STAT_SIGNALING_PATHWAY	139	0.29558090401195	1.88695682478594	2.71428655940845e-05	0.000137976233436596	6.82539895055926e-05	3155	tags=35%, list=21%, signal=28%	7297/867/23533/3570/5293/1439/6778/207/5777/6777/3718/6773/10379/6774/1441/3588/3455/896/3566/2885/3561/6776/5292/3597/2033/3460/3587/208/3575/5294/4609/10401/5291/3559/6655/3560/10254/8027/598/5008/868/1387/5295/122809/3717/3568/6654/50615/3572
KEGG_VEGF_SIGNALING_PATHWAY	71	0.371897300926609	2.08285077136464	4.77533447945707e-05	0.000236185462092066	0.000116836064077755	2067	tags=35%, list=14%, signal=31%	5336/5894/23533/5293/5595/207/5880/5594/5579/7867/5829/10725/5603/4775/8681/9261/5578/5532/5879/208/5530/5335/5294/5743/5291
KEGG_PATHWAYS_IN_CANCER	315	0.228406298212304	1.68439807637937	0.000112579755106396	0.00054216039959133	0.000268195538480612	3291	tags=35%, list=22%, signal=28%	5336/3480/867/5894/23533/5293/83593/1399/5595/207/5880/2353/5594/5579/7048/6256/6777/5728/3065/6774/1398/4089/4790/3091/1441/1612/112398/7189/23604/8031/6688/25/5599/7040/4318/1499/5914/6257/4149/2885/581/2950/6789/2113/5578/405/1436/6776/355/3551/5879/2033/4791/369/324/5371/7185/2475/1147/208/2323/5899/7046/5335/5294/5601/6502/51176/5743/7428/7157/4609/10401/5291/5970/1495/6655/861/2932/7039/185…
KEGG_DRUG_METABOLISM_CYTOCHROME_P450	60	-0.416002	-2.06183	0.000118634739286139	0.000556670699727269	0.000275373483903049	6594	tags=72%, list=44%, signal=41%	131/2938/222/125/1571/130/2940/1544/79799/1558/124/10941/2330/54490/1577/1553/9446/1551/4129/2947/1549/126/54600/64816/7363/2954/128/4259/1559/4258/4128/2329/221357/2328/1555/119391/1562/316/218/1548/1557/220/127
KEGG_N_GLYCAN_BIOSYNTHESIS	45	0.432196558126317	2.10552460555709	0.000165433974019335	0.000756860431138456	0.000374403204359547	4370	tags=67%, list=29%, signal=48%	6185/4122/6184/3703/56052/23193/8703/4245/79087/6480/4249/11282/11320/4121/201595/1650/79868/79796/57134/8818/2530/29929/440138/7841/84920/1798/1603/10195/91869/4124
KEGG_EPITHELIAL_CELL_SIGNALING_IN_HELICOBACTER_PYLORI_INFECTION	63	0.380301599040018	2.05986007215407	0.000250751959983408	0.00111920996773082	0.000553650027177744	2913	tags=44%, list=19%, signal=36%	5336/1445/3579/10312/537/9114/523/4790/5603/5599/28964/4067/526/533/3551/5879/6352/50848/102/1147/5335/5601/5970/9020/5058/10392/528/6416
KEGG_VASOPRESSIN_REGULATED_WATER_REABSORPTION	43	0.431849191042497	2.06301154840697	0.000386503079791571	0.00168404913337756	0.000833064282257521	2360	tags=42%, list=16%, signal=35%	5869/4905/10540/397/51164/84516/5878/9230/6844/1385/1778/1639/5566/360/2778/5567/140735/9586
KEGG_SPLICEOSOME	111	0.290500049041169	1.78359304602054	0.000434084723905239	0.00184738382499207	0.000913862576642609	3342	tags=35%, list=22%, signal=28%	3190/1659/9343/11325/10594/6427/5093/56949/55696/10291/23450/3312/6426/3310/23020/6430/9716/27339/84950/6626/1655/4686/9775/6625/22827/11338/9129/10992/10523/9416/9128/23451/58517/26121/51729/10713/9410/8449/10262
KEGG_CYTOSOLIC_DNA_SENSING_PATHWAY	47	0.401618074531687	2.01340621259096	0.00057338711495819	0.00231347215802261	0.00114442683687055	2925	tags=36%, list=19%, signal=29%	103/4790/8737/81030/57506/29108/3551/6352/11035/10623/3553/1147/5970/9641/4793/51728/11128
KEGG_ADHERENS_JUNCTION	68	0.353512212057089	1.96432368442314	0.000581528520595847	0.00231347215802261	0.00114442683687055	2556	tags=38%, list=17%, signal=32%	3480/5595/5880/5777/5594/5795/7048/87/4089/7414/1499/81/8826/5879/2033/51701/1459/60/7046/51176/2534/6885/1495/7454/10163/1387
KEGG_COMPLEMENT_AND_COAGULATION_CASCADES	68	-0.38285	-1.94339	0.000579970631594639	0.00231347215802261	0.00114442683687055	5248	tags=62%, list=35%, signal=41%	1361/2149/729/3075/2161/717/2158/5340/2165/2243/3818/2266/732/7450/713/2159/725/2244/2160/727/2152/623/5328/462/2157/731/5648/712/733/10747/624/730/716/3426/2147/5327/715/5345/3053/2155/629/2
KEGG_REGULATION_OF_ACTIN_CYTOSKELETON	201	0.23394215915187	1.6085646051087	0.000757754612457158	0.00295040625701404	0.00145950496464313	3464	tags=36%, list=23%, signal=28%	5894/23533/89846/5293/1399/3678/7409/3687/5595/1445/5880/5594/3071/5499/87/3689/1398/5829/3684/10672/54434/4478/4627/3985/7414/81/200576/2934/9138/28964/79837/26999/9459/8826/3683/23191/5879/1072/369/324/60/3695/8874/3690/5294/1729/5291/6655/7454/6237/10163/5501/5058/3688/5295/7074/5216/673/2768/5500/6654/5062/10398/3984/3674/5747/8395/10451/3676/85464/387/23396
KEGG_SNARE_INTERACTIONS_IN_VESICULAR_TRANSPORT	37	0.406753930803715	1.90027380208289	0.00115487786388459	0.00440297185606	0.00217805912925602	2457	tags=41%, list=16%, signal=34%	6811/9570/8675/51272/10652/8676/6844/8773/9341/9554/23673/6843/9342/55014/8674
KEGG_PROGESTERONE_MEDIATED_OOCYTE_MATURATION	83	0.31444942871884	1.82356307832807	0.0011884588284191	0.00443852991021828	0.00219564896335215	2935	tags=35%, list=19%, signal=28%	3480/5894/23533/5293/5595/207/5140/5594/2771/6195/5603/5599/25847/113/51433/5566/369/6197/208/5294/5601/5291/5567/994/1017/5295/51343/673/10459
KEGG_PRIMARY_IMMUNODEFICIENCY	35	0.424694670483644	1.9433569327606	0.00144175424224438	0.00527682052661443	0.00261033399648456	3550	tags=51%, list=23%, signal=39%	3718/695/920/959/6890/3561/3932/6891/916/3575/100/4261/29851/7535/5993/925/973/64421
KEGG_METABOLISM_OF_XENOBIOTICS_BY_CYTOCHROME_P450	60	-0.371705	-1.84228	0.00196418913713989	0.00704797278620785	0.00348648639409764	6847	tags=68%, list=45%, signal=38%	1576/8644/131/2938/222/125/1571/130/2940/1544/79799/1558/124/10941/54490/1577/9446/1551/1109/2947/126/54600/64816/7363/2954/128/4259/1559/4258/221357/1555/119391/1562/29785/218/27294/2052/1543/1557/220/127
KEGG_VIBRIO_CHOLERAE_INFECTION	49	0.37571468297611	1.88080228707877	0.00205578289648787	0.00723477442417848	0.00357889330157808	2211	tags=37%, list=15%, signal=31%	5336/5579/10312/537/9114/523/29927/375/5578/526/533/3784/5566/60/5335/11014/2778/5567
KEGG_NOTCH_SIGNALING_PATHWAY	43	0.388045378391538	1.85375384169451	0.00258577264612926	0.00892823385361612	0.0044166126627034	3157	tags=44%, list=21%, signal=35%	4851/23385/3065/4242/8650/4853/3955/5663/51107/2033/2648/1855/1857/1487/84441/1387/151636/9794/6868
KEGG_FRUCTOSE_AND_MANNOSE_METABOLISM	30	0.413249120278063	1.8223810011081	0.00312680330858577	0.0105928643743114	0.00524007095881956	2351	tags=43%, list=16%, signal=37%	5210/5209/4351/8776/9107/5208/5373/3099/230/5211/8898/231/3101
KEGG_RETINOL_METABOLISM	51	-0.373116	-1.76722	0.00318364776277119	0.0105928643743114	0.00524007095881956	6847	tags=75%, list=45%, signal=41%	1576/56603/131/157506/125/130/1544/79799/1558/124/10941/284541/9227/8228/54490/1577/1553/1551/1549/126/54600/64816/7363/158835/8854/128/8608/1559/145226/1555/1562/1543/1548/1557/6121/50700/1592/127
KEGG_HYPERTROPHIC_CARDIOMYOPATHY_HCM	82	-0.320976	-1.71133	0.00332870848238176	0.0108777437906404	0.0053809949151284	6088	tags=63%, list=40%, signal=38%	7042/3696/3479/7134/59284/7137/4624/7273/784/10368/59283/1636/786/55799/3680/7170/3672/4634/6442/3691/59285/8516/1674/781/7169/3675/3908/779/93589/53632/3673/4625/4633/6443/27091/783/10369/22801/7139/5563/27092/775/3694/7043/6262/8515/6444/1756/776/778/3679/6445
KEGG_HEDGEHOG_SIGNALING_PATHWAY	55	-0.362621	-1.75428	0.00385422047498225	0.0121607301193405	0.0060156617213879	5529	tags=58%, list=36%, signal=37%	652/3549/80326/51384/50846/64399/7484/6469/1454/353500/2619/89780/7474/655/2737/7481/7546/656/7480/2736/7479/6608/7473/4036/7471/122011/54361/7472/7478/8643/2735/81029
KEGG_DILATED_CARDIOMYOPATHY	89	-0.311983	-1.68169	0.00383799711220186	0.0121607301193405	0.0060156617213879	6088	tags=62%, list=40%, signal=37%	7042/3696/3479/7134/59284/7137/4624/7273/784/10368/59283/786/55799/3680/7170/3672/4634/5350/6442/3691/59285/8516/1674/781/7169/3675/3908/779/93589/3673/4625/4633/107/108/6443/27091/783/10369/22801/111/7139/27092/775/3694/7043/6262/8515/114/6444/1756/776/778/3679/6445/112
KEGG_GRAFT_VERSUS_HOST_DISEASE	32	0.400571233376667	1.79829031806976	0.00432560223211157	0.0131930868079403	0.0065263472273964	4550	tags=56%, list=30%, signal=39%	3133/3106/3134/940/355/5551/3553/3802/3113/3122/3111/356/7124/3108/3127/3115/3112/3824
KEGG_MATURITY_ONSET_DIABETES_OF_THE_YOUNG	25	-0.444452	-1.74371	0.00431567824338863	0.0131930868079403	0.0065263472273964	6548	tags=64%, list=43%, signal=36%	3651/3375/6928/2645/4825/6514/3170/3171/5078/5313/5080/4821/3174/3172/2494/3175
KEGG_RNA_DEGRADATION	49	0.355389569348099	1.77905614318604	0.00500442771360547	0.0150132831408164	0.00742676071389251	4629	tags=51%, list=31%, signal=36%	23019/219988/23644/1656/2026/246175/5073/57472/23404/22803/9337/4849/3313/2023/28960/10914/25904/5394/29883/80153/167227/87178/51010/56915/64895
KEGG_STEROID_HORMONE_BIOSYNTHESIS	44	-0.377412	-1.73067	0.00525300253462279	0.01525872164819	0.00754817406812965	5745	tags=59%, list=38%, signal=37%	79799/1589/10941/1584/3294/54490/1577/3283/1551/1109/6716/54600/64816/7363/1581/1585/1586/7923/1588/6820/3293/1543/8630/1583/3292/3291
KEGG_HEMATOPOIETIC_CELL_LINEAGE	80	0.291068601682207	1.69304120368672	0.00523787040578532	0.01525872164819	0.00754817406812965	3990	tags=39%, list=26%, signal=29%	3570/3678/960/3684/1441/920/290/3566/951/1436/4311/916/3553/3575/1378/3690/2323/921/966/3559/952/925/3568/3674/3676/3122/2815/1604/924/7124/933
KEGG_PATHOGENIC_ESCHERICHIA_COLI_INFECTION	47	0.348052584959739	1.74486976883057	0.00700534384575947	0.0197227372888305	0.00975643029530873	2179	tags=30%, list=14%, signal=26%	7099/9181/25/1499/7846/3059/7277/81027/5578/8440/60/2534/7534/7454
KEGG_RIG_I_LIKE_RECEPTOR_SIGNALING_PATHWAY	63	0.314747053163123	1.70479137946157	0.00695075156217806	0.0197227372888305	0.00975643029530873	3877	tags=38%, list=26%, signal=28%	1654/4790/7706/8737/7189/5603/5599/57506/3551/1147/54941/5601/1540/6885/5970/9641/4793/8717/843/841/3661/9474/1432/7124
KEGG_LONG_TERM_POTENTIATION	68	0.306945860549806	1.70557339506069	0.00733523538420243	0.0203386072016522	0.0100610884057641	3071	tags=38%, list=20%, signal=31%	5330/2776/5894/818/5595/5594/5579/5499/808/6195/5578/5532/2033/5566/369/6197/5530/801/5567/814/5501/1387/3710/673/5500/3708
KEGG_CITRATE_CYCLE_TCA_CYCLE	30	0.387543439861216	1.70902191257405	0.00753176851599391	0.0203489516625218	0.0100662055966458	2304	tags=33%, list=15%, signal=28%	1431/6389/1743/4967/50/47/4191/3421/3419/3418
KEGG_GLYCEROPHOSPHOLIPID_METABOLISM	66	0.30346716907479	1.66978275148387	0.00756135908771302	0.0203489516625218	0.0100662055966458	1534	tags=26%, list=10%, signal=23%	9489/154141/8760/5130/79143/10423/10162/23761/8681/55500/1608/10554/1606/9791/54947/79888/162466
KEGG_CARDIAC_MUSCLE_CONTRACTION	69	-0.326901	-1.66844	0.00837985651606246	0.0222248368469483	0.0109941672064282	7043	tags=71%, list=46%, signal=38%	7381/1339/1345/1537/29796/1347/1351/125965/4514/7134/59284/7137/4624/23439/784/10368/84701/59283/478/786/55799/341947/6548/7170/4634/59285/170712/482/781/7169/1327/1346/779/93589/4625/4633/27091/783/10369/480/7139/481/27092/477/775/6262/776/778/486
KEGG_ARRHYTHMOGENIC_RIGHT_VENTRICULAR_CARDIOMYOPATHY_ARVC	74	-0.312337	-1.61608	0.00936195022632911	0.0244748127345461	0.0121071837513429	5300	tags=58%, list=35%, signal=38%	784/10368/1829/59283/786/55799/3680/83439/3672/6442/3691/6934/59285/8516/89/1674/88/781/3675/1832/3908/779/93589/3673/5318/6443/27091/783/10369/29119/22801/27092/1496/775/3694/6262/8515/6444/1756/776/778/3679/6445
KEGG_ALANINE_ASPARTATE_AND_GLUTAMATE_METABOLISM	27	-0.407315	-1.6472	0.0128761598461931	0.0331878486176527	0.0164173424280594	2892	tags=44%, list=19%, signal=36%	91703/9945/2875/189/8528/1373/2571/2572/64902/27165/84706/435
KEGG_TAURINE_AND_HYPOTAURINE_METABOLISM	10	-0.595137	-1.73931	0.0132638545271206	0.0337122969230981	0.01667677615983	3032	tags=70%, list=20%, signal=56%	2687/2678/124975/2571/2572/570/1036
KEGG_BLADDER_CANCER	40	0.342611337111915	1.62981309011678	0.0142557782862408	0.0355482289008635	0.0175849737444594	3143	tags=38%, list=21%, signal=30%	5894/5595/5594/1612/23604/4318/369/7157/4609/7057/1871/5925/673/1890/11186
KEGG_GNRH_SIGNALING_PATHWAY	98	0.246375809192402	1.48530536084137	0.0143746936539011	0.0355482289008635	0.0175849737444594	2211	tags=27%, list=15%, signal=23%	5330/2776/5894/818/5595/5608/4215/5594/5579/808/5580/2185/5603/5599/10746/113/8681/2885/5578/5566/5606/801/5601/2778/6655/5567
KEGG_SPHINGOLIPID_METABOLISM	35	0.351099709768992	1.6065943429259	0.0151073463835003	0.0368619251757406	0.0182348321260494	3437	tags=43%, list=23%, signal=33%	8879/64781/81537/427/2581/2531/9517/4758/410/6610/2720/259230/55627/7357/6609
KEGG_LINOLEIC_ACID_METABOLISM	26	-0.416426	-1.66382	0.0155739474142771	0.0373513569154508	0.0184769438868494	6412	tags=77%, list=42%, signal=44%	5319/5320/1571/1544/1558/5321/1577/1551/1573/81579/64816/1559/5322/84647/1562/30814/50487/64600/1557/123745
KEGG_TYROSINE_METABOLISM	38	-0.369183	-1.62138	0.0157161447130585	0.0373513569154508	0.0184769438868494	6594	tags=71%, list=44%, signal=40%	131/222/2806/125/130/124/51451/4129/7299/126/55798/6898/7054/2954/128/1638/1621/4128/2184/5409/7173/316/218/1644/220/7306/127
KEGG_TYPE_II_DIABETES_MELLITUS	46	0.312090410113158	1.54828785015018	0.0175201869828015	0.0411050540750342	0.020333820249945	2929	tags=37%, list=19%, signal=30%	23533/5293/5595/5594/5580/5599/3551/3099/2475/8660/5294/5601/5291/3101/5295/122809/3098
KEGG_ALLOGRAFT_REJECTION	30	0.358134794015352	1.57933317319632	0.0211234871902466	0.048931622225508	0.0242054616703692	4381	tags=53%, list=29%, signal=38%	3133/959/3106/3134/940/355/5551/3113/3122/3111/356/7124/3108/3127/3115/3112
KEGG_OTHER_GLYCAN_DEGRADATION	15	0.473957087837696	1.69234265638763	0.0229209331444607	0.052098281884845	0.0257719427212923	2699	tags=47%, list=18%, signal=38%	4125/23324/3073/4123/4126/4758/2720
KEGG_AMINOACYL_TRNA_BIOSYNTHESIS	21	0.410132791133002	1.62753367105602	0.0230598952605052	0.052098281884845	0.0257719427212923	3775	tags=43%, list=25%, signal=32%	23395/55699/10352/10667/123263/79731/92935/23438/10056
KEGG_GLYCOSYLPHOSPHATIDYLINOSITOL_GPI_ANCHOR_BIOSYNTHESIS	25	0.377509818972124	1.59518012118195	0.0239297428783603	0.0534041822773164	0.0264179446410653	4983	tags=68%, list=33%, signal=46%	5277/51604/94005/10026/84720/55650/8733/8818/9091/9487/128869/54872/23556/80235/9488/54965/80055
KEGG_DORSO_VENTRAL_AXIS_FORMATION	23	0.408875700912334	1.66558349947048	0.0245652416131505	0.0541619182555004	0.0267927809604431	1031	tags=35%, list=7%, signal=32%	5595/5594/4851/2120/2114/4853/2885/2113
KEGG_GLYCINE_SERINE_AND_THREONINE_METABOLISM	31	-0.367553	-1.53274	0.0248936334160446	0.0542325585135258	0.0268277252353363	5432	tags=65%, list=36%, signal=41%	2731/6470/23464/2628/1757/55349/4129/51268/26227/1491/635/29958/2593/189/10993/4128/5723/64902/1610/275
KEGG_REGULATION_OF_AUTOPHAGY	30	0.349971890310123	1.54333570847994	0.0257744115371138	0.0554907918975509	0.0274501472717249	4047	tags=43%, list=27%, signal=32%	11337/11345/10533/8408/25989/30849/8678/5289/9706/9474/5562/84971/64422
KEGG_PENTOSE_PHOSPHATE_PATHWAY	26	0.389058978295586	1.65879784353148	0.0269064881300598	0.0572545038116388	0.0283226190842734	1652	tags=35%, list=11%, signal=31%	7086/5226/2539/2821/5631/6888/5236/230/5211
KEGG_GALACTOSE_METABOLISM	24	0.382700804489637	1.58688970600057	0.0287413988712431	0.0597690453799714	0.0295665108005611	2972	tags=46%, list=20%, signal=37%	8972/5236/3099/2592/5211/231/3101/2720/2585/3098/2548
KEGG_BASAL_CELL_CARCINOMA	54	-0.323997	-1.55523	0.0286487873975374	0.0597690453799714	0.0295665108005611	5814	tags=61%, list=38%, signal=38%	8324/10297/652/8321/8325/80326/51384/64399/7484/6469/83439/6934/11211/89780/7474/2737/7481/7855/7480/2736/7479/6608/7473/8313/8322/8326/7471/54361/7472/7478/8643/2735/81029
KEGG_VIRAL_MYOCARDITIS	62	0.274740793476895	1.49099223728149	0.0302976363515245	0.06229738710482	0.0308172291689072	2015	tags=29%, list=13%, signal=25%	3133/1982/5880/3689/4627/959/25/3106/3134/3683/3383/940/5879/5551/60/2534/3113/1981
KEGG_GLYCOSPHINGOLIPID_BIOSYNTHESIS_GANGLIO_SERIES	15	0.454312435120772	1.62219815466819	0.0325155785425107	0.0646777268834724	0.0319947340349648	4212	tags=67%, list=28%, signal=48%	6483/6482/30815/3073/2720/27090/256435/8705/3074/9197
KEGG_SMALL_CELL_LUNG_CANCER	82	0.255167768478447	1.48383079260005	0.0323416444030795	0.0646777268834724	0.0319947340349648	3372	tags=40%, list=22%, signal=31%	23533/5293/207/6256/5728/4790/7189/6257/4149/3551/7185/1147/208/5294/6502/5743/7157/4609/10401/5291/5970/598/3688/1017/5295/1871/317/5925/7188/330/3674/5747/1021
KEGG_OOCYTE_MEIOSIS	106	0.224874341333931	1.37420457325023	0.032513521469181	0.0646777268834724	0.0319947340349648	3071	tags=29%, list=20%, signal=23%	3480/818/5595/5594/5499/808/6195/5518/25847/113/5532/51433/5566/5519/6197/5530/801/5528/5515/7534/5567/5526/7531/5501/23291/1017/3710/8243/10459/5500/3708
KEGG_ALZHEIMERS_DISEASE	136	0.208338647194901	1.32941260955473	0.039848674858284	0.0784119085921073	0.0387887497205708	3330	tags=30%, list=22%, signal=24%	5330/2776/5595/488/7132/5594/23385/351/808/823/6389/489/3416/5663/51107/7385/5532/2081/355/102/4311/3553/5530/801/1340/1349/4035/2932/3710/824/317/840/7384/3708/4719/6868/4709/841/8851/22926/6390
KEGG_ARGININE_AND_PROLINE_METABOLISM	45	-0.32417	-1.49265	0.0412698412698413	0.0802631578947368	0.0397045244690674	2196	tags=33%, list=14%, signal=29%	1373/4846/5009/5625/4128/384/58510/4843/1610/27165/79814/95/112483/435/1160
KEGG_FOCAL_ADHESION	190	-0.21852	-1.35174	0.0416666666666667	0.0802631578947368	0.0397045244690674	4065	tags=39%, list=27%, signal=29%	3691/58498/8516/89/10319/2321/88/5908/7058/3675/56924/3791/3908/3911/572/595/5923/7450/3673/4633/2335/5063/1956/1301/2324/1311/3913/1293/3918/7060/1793/22801/3371/5602/5156/1291/858/5582/9564/399694/7424/5649/3694/1288/1290/22798/284217/6696/859/8515/3914/1282/5159/1286/53358/1281/2318/7143/1284/3915/1277/50509/5881/3679/3910/3909/83660/3912/85366/1280/1289/91807/1302/1278/4636
KEGG_RIBOSOME	51	-0.307899	-1.45833	0.0457413249211356	0.0871944006309148	0.0431332669212463	4663	tags=39%, list=31%, signal=27%	3921/9349/6123/6135/6235/6207/11224/9045/6217/6205/6227/6146/6143/28998/6134/6229/6137/6222/25873/6125
KEGG_PRION_DISEASES	35	0.313216967503147	1.43324700675502	0.0472865756813641	0.0892107561823673	0.0441307163168455	2211	tags=34%, list=15%, signal=29%	5595/5594/4851/3309/5621/581/10963/6352/5566/3553/2534/5567
