# Supplementary material for: Research advances in key genes and regulatory mechanisms of posttranslational modifications in Parkinson’s disease
Source: PLoS One. 2026 Jul 24;21(7):e0354097. doi: 10.1371/journal.pone.0354097 (PMC13399316; doi:10.1371/journal.pone.0354097)
Supplement: S6 Table — (XLS) [file pone.0354097.s006.xls]

## Sheet: 03.B4GALT3.res
Description	enrichmentScore	NES	pvalue	p.adjust	qvalue	rank	leading_edge	core_enrichment
KEGG_LYSOSOME	113	0.532520021130928	3.10822818354514	2.01032899408942e-15	3.67890205918364e-13	2.11613578325202e-13	3300	tags=56%, list=22%, signal=44%	4864/8907/4125/57192/4668/1509/537/23163/20/7805/1200/6448/8943/5476/22901/6556/5538/162/410/10717/164/1508/10239/533/2799/10312/5660/3423/53/9114/3988/6272/4074/26985/1521/3482/23062/3916/2588/1213/2720/2548/26088/4758/2581/256471/4891/411/3073/23431/1075/9179/4126/1497/8546/6609/1512/1522/84572/9583/51172/23659/2990
KEGG_T_CELL_RECEPTOR_SIGNALING_PATHWAY	104	0.515936331772011	2.9627324290718	2.79686982213124e-13	2.55913588725009e-11	1.47203674849013e-11	3237	tags=53%, list=21%, signal=42%	3551/3932/3937/4790/4775/3702/2534/5293/27040/868/5603/10125/4773/23533/920/208/5335/5595/5777/5894/867/940/1326/207/925/9402/916/919/2353/7535/7409/959/84433/8440/5970/5594/9020/10725/5530/4793/2885/5291/5609/6885/5588/5532/2932/5601/5294/4772/5295/29851/1147/6654/7124
KEGG_B_CELL_RECEPTOR_SIGNALING_PATHWAY	73	0.570463726632254	3.04874461336263	3.84922659211038e-12	2.34802822118733e-10	1.35060582179311e-10	3219	tags=60%, list=21%, signal=48%	3551/975/4790/3635/4775/5293/4773/5880/23533/208/5336/5595/5777/5894/207/5879/2353/695/7409/84433/2213/27071/5970/5594/11025/10725/5530/974/25780/4793/2885/118788/4067/973/5291/5579/5532/2932/5294/1380/4772/5295/1147/6654
KEGG_NATURAL_KILLER_CELL_MEDIATED_CYTOTOXICITY	118	0.458431245767369	2.7061446823551	4.89362334476947e-11	2.23883268023203e-09	1.2877956170446e-09	3237	tags=46%, list=21%, signal=36%	3932/3683/4277/3937/5551/6452/2185/3133/369/4775/2534/117157/5293/27040/3106/4773/5880/23533/5336/3383/5335/5595/5777/5894/3689/5879/10870/919/7535/7409/2207/3384/5594/51744/2214/5578/8795/356/7305/10725/5530/3455/2885/8797/355/5291/5579/5532/5294/4772/3802/5295/6654/7124
KEGG_OLFACTORY_TRANSDUCTION	303	-0.323026	-2.12474	8.19390581736231e-10	2.99896952915461e-08	1.72503280365522e-08	8369	tags=73%, list=55%, signal=33%	128368/285659/338751/120066/392390/81392/26333/144124/127064/4992/130075/390321/81696/158131/150681/8387/442186/119687/120796/286365/8392/390081/128372/81050/138803/390151/81697/119772/81328/138883/341152/390038/79290/219986/138802/126541/79473/390174/8383/390059/391189/26737/26664/124538/283297/219477/219447/138805/390093/256892/401667/390079/390168/128367/81300/219957/4994/401665/219874/338662/…
KEGG_APOPTOSIS	83	0.476330855770296	2.65369815179523	5.99210449845781e-09	1.82759187202963e-07	1.05124640323821e-07	3237	tags=49%, list=21%, signal=39%	3551/4790/7157/4615/5293/8717/8737/1439/23533/208/7132/598/823/207/3553/5970/5566/8795/356/581/9020/5530/9131/8797/355/5291/5567/5532/472/843/5294/840/842/824/3556/5576/5573/5295/3654/1147/7124
KEGG_UBIQUITIN_MEDIATED_PROTEOLYSIS	124	0.406006670954241	2.38577574631603	1.31933936033034e-08	3.44913004200645e-07	1.98396896290276e-07	3885	tags=49%, list=26%, signal=37%	7318/1642/65264/5371/10401/9246/7189/8925/7317/868/11060/10075/57448/27339/22888/25847/867/9690/8916/26259/23291/8697/6502/997/51343/63893/57154/9320/51433/8451/10054/51588/23295/84447/51366/89910/64682/4591/7319/9817/9021/7428/23759/10277/8945/1643/10055/140739/7329/55070/83737/7321/26091/7323/8924/378884/51465/991/9354/9039/23327
KEGG_ECM_RECEPTOR_INTERACTION	79	-0.475757	-2.48677	1.77975465587657e-08	4.07118877531766e-07	2.34178244194286e-07	4386	tags=63%, list=29%, signal=45%	3672/3918/3691/8515/3680/3694/6696/3911/3371/3675/3908/10319/22801/3915/7448/1288/2335/5649/6383/1301/1282/1311/3913/1286/9899/284217/9672/7058/3679/9900/7060/1293/1290/50509/3909/1291/7143/3339/3914/3912/1284/1280/22798/1277/3910/1289/1281/6382/1302/1278
KEGG_TOLL_LIKE_RECEPTOR_SIGNALING_PATHWAY	96	0.424953710394457	2.41568845337259	3.52403817014947e-08	6.44898985137353e-07	3.70951386331523e-07	3517	tags=45%, list=23%, signal=35%	3551/9641/4790/6352/5606/4615/5293/7189/5603/8737/23533/208/54472/5595/1326/207/5879/3553/2353/114609/3663/5970/7097/5594/3661/7099/5608/3455/5599/5291/5609/6885/5601/5294/7100/7096/5295/3654/1147/7124/23118/10454/841
KEGG_INSULIN_SIGNALING_PATHWAY	131	0.390539222440233	2.33552524436714	3.43386098924733e-08	6.44898985137353e-07	3.70951386331523e-07	3056	tags=44%, list=20%, signal=35%	3551/2475/5261/7249/369/3635/5293/5499/5834/57521/5256/868/51763/23533/208/5571/2319/5595/5894/867/3098/207/3099/2997/7248/1399/31/23265/2872/1398/5564/5594/5566/6199/808/3101/5140/10603/5257/2885/5599/9021/5836/32/5291/5567/8660/79660/2932/5601/5770/5294/2889/5576/5573/5295/801
KEGG_ACUTE_MYELOID_LEUKEMIA	57	0.522755772799925	2.62898642709966	7.74884389835632e-08	1.18169869449934e-06	6.79723148978625e-07	3219	tags=56%, list=21%, signal=44%	3551/5292/2475/5371/11040/4790/369/5293/23533/6777/208/5595/5894/207/6776/6774/5914/6688/4609/51176/5970/5594/5467/6199/6932/2885/5291/861/5294/5295/1147/6654
KEGG_PHOSPHATIDYLINOSITOL_SIGNALING_SYSTEM	76	0.466611723252975	2.53949353508411	7.31440560683781e-08	1.18169869449934e-06	6.79723148978625e-07	3137	tags=53%, list=21%, signal=42%	5297/5298/3631/10423/3710/3635/1606/3707/5293/5330/3633/51763/23533/8527/8867/5336/5335/79837/200576/3705/5287/3636/8760/5578/1608/808/5728/160851/3708/8871/5291/23236/3613/5579/8394/5294/5295/801/3632/23396
KEGG_CHRONIC_MYELOID_LEUKEMIA	72	0.461985336728461	2.46160498401181	1.14514118113859e-07	1.61200643191048e-06	9.27239822784288e-07	3219	tags=51%, list=21%, signal=41%	3551/25/4790/369/3065/7157/5293/868/7048/23533/6777/208/1487/598/5595/5894/867/207/6776/7040/1399/4088/1398/4089/4609/9846/5970/5594/2885/1021/5291/861/5294/5295/1871/1147/6654
KEGG_NEUROACTIVE_LIGAND_RECEPTOR_INTERACTION	265	-0.308797	-1.98506	1.53237421540971e-07	2.0030320101427e-06	1.15216106421783e-06	6227	tags=62%, list=41%, signal=37%	2846/2925/2862/2891/153/84634/1143/5646/680/7252/3358/1394/1813/2555/55584/2565/83551/2832/1133/4142/2557/5618/6753/4889/2567/3357/2492/2913/1138/1511/5028/1816/1909/2558/2587/4157/6754/706/3362/1081/134860/3001/2693/887/5731/799/2906/2911/2912/64106/1137/2562/59350/3952/2690/2914/4985/2900/9287/23620/151/2742/4543/2899/2561/22953/134/5644/1144/1139/2898/56923/55879/5030/2741/3360/2563/5745/1812/…
KEGG_NEUROTROPHIN_SIGNALING_PATHWAY	122	0.382941021731189	2.25225269834815	1.92530978417933e-07	2.34887793669878e-06	1.351094585389e-06	4079	tags=52%, list=27%, signal=39%	3551/25/4790/818/7157/5293/7189/5603/9261/23533/208/1445/5336/6195/5335/5595/10019/5894/207/397/4215/5580/5879/6272/1399/11108/1398/5970/5594/808/356/581/5663/4793/10603/2885/5599/5291/5609/8660/2932/5601/5294/2889/5295/801/3654/6654/6197/7534/5607/814/4217/673/5598/1432/6464/596/6655/9500/10971/4893/3656/25970
KEGG_CHEMOKINE_SIGNALING_PATHWAY	171	0.340636642497112	2.13251179075976	2.68658103280018e-07	3.07277705626521e-06	1.76748752157907e-06	3243	tags=40%, list=21%, signal=32%	3551/113/2870/2185/3718/1794/4790/2268/6352/3702/9844/1524/6773/5293/408/3579/5330/5829/2931/2771/1233/5880/23533/2783/6777/208/1445/5595/10235/57580/5894/2782/3055/207/5580/2833/5879/6774/1399/7409/1398/5970/409/5594/5566/7852/7074/58191/4793/2885/4067/6375/5473/1236/5747/5291/5567/2869/23236/5579/643/2932/5294/7454/5295/1232/1147/6654/6374
KEGG_LEISHMANIA_INFECTION	65	0.463536490462608	2.41062971835629	5.56685169596058e-07	5.99255211976933e-06	3.44696699440283e-06	3979	tags=66%, list=26%, signal=49%	4790/4615/7189/1535/5603/5595/5777/3684/3113/3689/3553/7040/2353/1378/5970/4689/7097/5594/2214/7099/3115/4793/3127/6885/5579/3676/3654/3111/7124/23118/10454/3460/65108/3688/3112/3122/2212/4688/1432/3108/3123/5743/6772
KEGG_FC_GAMMA_R_MEDIATED_PHAGOCYTOSIS	88	0.427552126304088	2.40308739853778	8.45193874376215e-07	8.59280438949151e-06	4.94265423611822e-06	3137	tags=49%, list=21%, signal=39%	1794/3635/5293/27040/5880/23533/208/5336/5335/5595/2934/5894/3055/207/3985/1785/5580/200576/5879/1399/7409/1398/2213/3984/9846/8398/5594/2214/5578/6199/1072/10163/5581/4067/382/5291/5579/8394/5294/7454/5295/7408/23396
KEGG_FC_EPSILON_RI_SIGNALING_PATHWAY	77	0.443286260028217	2.42651831397985	9.88783083519116e-07	9.52354233073675e-06	5.4780226233746e-06	3237	tags=49%, list=21%, signal=39%	8681/3937/3635/5606/2534/5293/27040/5603/5880/23533/208/5336/5335/5595/5894/207/5580/5879/695/7409/2207/9846/8398/5594/5578/5608/5581/2885/5599/4067/5291/5609/5579/5601/5294/5295/6654/7124
KEGG_ANTIGEN_PROCESSING_AND_PRESENTATION	66	0.461824399658941	2.39015544701506	1.28140537665258e-06	1.17248591963711e-05	6.74423882448726e-06	3981	tags=48%, list=26%, signal=36%	6891/6892/6890/3134/3133/4261/3106/920/1508/4800/5993/3113/3312/925/3309/1385/10437/10197/811/3115/972/3127/3308/3310/3802/3111/3112/3122/3304/3108/3123/821
KEGG_ENDOCYTOSIS	168	0.321327035646527	1.99660607222667	3.15654575938137e-06	2.75070416174662e-05	1.58222845081773e-05	1883	tags=27%, list=12%, signal=24%	1436/3134/2870/3133/26119/84364/3560/160/9230/163/28964/23550/7189/408/3579/10015/868/3561/9922/3106/5869/116985/1173/57132/867/3480/3312/161/1785/200576/5878/116986/27183/64411/9146/10938/10193/9815/57154/57403/56904/79643/1213/29924/409
KEGG_PRIMARY_IMMUNODEFICIENCY	35	0.551173456163123	2.42857858150978	3.63659620083358e-06	3.0249868397843e-05	1.73999818221703e-05	1698	tags=43%, list=11%, signal=38%	6891/3932/6890/3718/4261/3561/920/100/5993/925/916/695/7535/959/3575
KEGG_PANCREATIC_CANCER	69	0.426387299135845	2.24411166917398	6.48486467203908e-06	5.15969667383979e-05	2.96790145173413e-05	3632	tags=51%, list=24%, signal=39%	3551/5900/4790/369/7157/5293/7048/5880/23533/208/598/5595/5894/207/5879/7040/6774/4088/4089/5970/5594/5899/9459/5599/1021/5291/5601/5294/842/5295/1871/1147/7039/1870/673
KEGG_NON_SMALL_CELL_LUNG_CANCER	54	0.468617873512247	2.32519491978025	1.17215603103714e-05	8.93768973665819e-05	5.14103522384711e-05	3632	tags=56%, list=24%, signal=42%	6257/369/7157/5293/83593/23533/208/5336/5335/5595/5894/6256/207/5594/5578/11186/2885/1021/5291/5579/5294/842/2272/5295/1871/6789/6654/7039/1870/673
KEGG_N_GLYCAN_BIOSYNTHESIS	45	0.487659542108153	2.28309917382398	1.8993878858163e-05	0.000135213800944188	7.7776129389812e-05	3501	tags=60%, list=23%, signal=46%	8703/23193/79087/56052/6480/6184/4245/3703/4122/8818/6185/1650/4249/7841/1798/11282/91869/79868/10195/84920/11320/79796/201595/57134/29929/4121/2530
KEGG_ADIPOCYTOKINE_SIGNALING_PATHWAY	65	0.418394321481769	2.17586707003131	1.92107039592836e-05	0.000135213800944188	7.7776129389812e-05	2753	tags=43%, list=18%, signal=35%	3551/2475/6257/6513/4790/7133/51703/51094/8717/208/7132/5571/6256/6794/10645/207/6774/5564/1374/5970/4793/5599/9021/32/2180/5588/8660/5601
KEGG_MTOR_SIGNALING_PATHWAY	50	0.456315835312188	2.21450457526712	2.38192096940344e-05	0.000161441310148455	9.28624159611476e-05	3632	tags=54%, list=24%, signal=41%	2475/7249/5293/57521/23533/208/6195/5595/6794/207/7248/5594/6199/25989/8408/51719/3091/5291/5294/5295/81617/6197/253260/3630/5562/9706/673
KEGG_CYTOSOLIC_DNA_SENSING_PATHWAY	47	0.472789600768548	2.24705952366456	3.09236992664539e-05	0.000202108463062895	0.000116254508520503	2521	tags=38%, list=17%, signal=32%	3551/9641/4790/6352/103/57506/8737/10623/3553/11035/81030/5970/3661/51728/11128/29108/4793/661
KEGG_GRAFT_VERSUS_HOST_DISEASE	32	0.526743891740486	2.26370733417388	3.20824327284288e-05	0.000202451213424223	0.000116451661446202	3913	tags=56%, list=26%, signal=42%	3134/5551/3133/3106/940/3113/3553/356/3115/355/3127/3802/3111/7124/3112/3122/3108/3123
KEGG_INOSITOL_PHOSPHATE_METABOLISM	54	0.44935455759563	2.22961392119021	4.016636478048e-05	0.000245014825160928	0.000140934613264842	4001	tags=61%, list=26%, signal=45%	5297/5298/3631/10423/3707/5293/5330/3633/51763/8867/5336/5335/79837/200576/3705/5287/3636/5728/8871/5291/23236/3613/8394/5294/3632/23396/3612/8395/253430/4952/5305/8396/5333
KEGG_MAPK_SIGNALING_PATHWAY	257	0.260381035016525	1.74123717847798	4.8456409319174e-05	0.00028604912598093	0.000164537892425039	3293	tags=35%, list=22%, signal=28%	3551/8681/6237/1849/4790/1843/5606/9344/7157/2316/7189/408/5871/5603/9261/10125/7867/4773/7048/115727/5880/4296/208/11184/7132/6195/5595/10235/5894/4791/1326/3312/207/4215/5924/2317/5879/994/3553/7040/2353/1399/2872/1398/4149/4609/23162/8398/5970/409/5594/5578/5566/4763/356/1386/1847/9020/10746/5530/5608/25780/6722/2885/5599/5922/355/5567/51701/5609/6885/4216/5579/5532/5601/3727/9693/3310/57551/1…
KEGG_ENDOMETRIAL_CANCER	52	0.435568959164717	2.12786861509425	0.000127443879258292	0.000728819684508357	0.000419223287033855	3274	tags=50%, list=22%, signal=39%	369/1499/7157/5293/3611/23533/208/5595/5894/207/4609/51176/5594/1495/5728/6932/2885/5291/2932/5294/842/4292/5295/324/6654/8312
KEGG_COLORECTAL_CANCER	62	0.408763191427943	2.10446808001669	0.00013856025138739	0.000768379575875528	0.000441978473325009	3274	tags=52%, list=22%, signal=41%	5900/369/1499/7157/5293/7048/5880/23533/208/5595/5894/207/5879/7040/2353/4088/4089/4609/51176/5594/581/6932/5599/5291/2932/5601/5294/842/4292/5295/324/8312
KEGG_ADHERENS_JUNCTION	68	0.389712513107146	2.04493475138928	0.000152352131791746	0.000820012944643811	0.000471678426599834	3152	tags=47%, list=21%, signal=37%	1499/2534/5795/7048/5880/60/5595/5777/87/3480/5879/81/4088/7414/4089/51176/52/5594/1460/10163/1459/1495/6932/2033/8826/51701/6885/5770/7454/1500/5797/1387
KEGG_JAK_STAT_SIGNALING_PATHWAY	139	0.299358527721933	1.80109405326127	0.000159969738381334	0.000836413203536687	0.000481111995131831	3219	tags=34%, list=21%, signal=27%	3587/5292/3718/3560/896/10401/6778/6773/5293/10379/3570/868/3561/1441/1439/23533/6777/7297/208/1154/598/5777/867/207/6776/6774/50615/3566/4609/3575/51588/3588/3594/3559/2033/3455/5008/2885/9021/5291/3590/5294/5295/3597/6775/1387/6654
KEGG_HEMATOPOIETIC_CELL_LINEAGE	80	0.36309662821919	2.0073718696659	0.000255690084497584	0.00127293358910292	0.000732202237045108	3948	tags=46%, list=26%, signal=34%	1436/3678/921/3570/1441/920/2323/290/951/3684/925/3553/916/1378/3566/3575/3690/3559/952/960/4311/3127/3590/1380/1435/3676/2815/966/924/7124/3674/3568/933/3122/2208/3123/7037
KEGG_LEUKOCYTE_TRANSENDOTHELIAL_MIGRATION	108	0.324388050414536	1.86994694406338	0.000257369086321355	0.00127293358910292	0.000732202237045108	3055	tags=39%, list=20%, signal=31%	3683/2185/1499/3702/5293/1535/5829/5603/83593/2771/6494/5880/23533/60/5336/3383/5335/87/3684/3689/399/5879/81/7414/7409/5175/4478/50848/4689/5578/7852/4318/7294/1495/5747/5291/5579/5294/3676/1500/5295/7408
KEGG_ERBB_SIGNALING_PATHWAY	84	0.354254300218903	1.96760594943107	0.000400658691638345	0.00192948790973203	0.00110985787157436	2805	tags=38%, list=19%, signal=31%	2475/25/369/818/5293/868/23533/6777/208/5336/5335/5595/5894/867/207/6776/1399/1398/4609/8440/5594/5578/6199/2885/5599/5747/5291/5609/5579/2932/5601/5294
KEGG_NOD_LIKE_RECEPTOR_SIGNALING_PATHWAY	59	0.395384060242379	2.00389360239978	0.000506402638911673	0.00237619699797016	0.00136680874200182	3517	tags=49%, list=23%, signal=38%	3551/7128/4790/6352/7189/5603/22861/9051/5595/3553/4210/10392/64127/22900/5970/5594/29108/4793/5599/257397/84674/6885/5601/58484/1147/7124/23118/10454/841
KEGG_PROSTATE_CANCER	88	0.3440691297176	1.93386522714229	0.000628636360251591	0.00287601134815103	0.0016543062111884	3632	tags=43%, list=24%, signal=33%	3551/2475/4790/369/1499/7157/5293/23533/2950/208/5595/5894/3480/207/1385/64764/51176/5970/5594/5728/6932/2033/2885/5291/2932/5294/842/5295/1017/1871/9586/1387/1147/6654/3630/7039/1870/673
KEGG_VASOPRESSIN_REGULATED_WATER_REABSORPTION	43	0.419075982090047	1.92789857679654	0.000921669401307397	0.00411379269364033	0.00236628857845288	1966	tags=37%, list=13%, signal=32%	51164/9230/84516/10540/5869/6844/1778/1639/397/5878/1385/64764/4905/2778/5566/360
KEGG_VEGF_SIGNALING_PATHWAY	71	0.354196055457448	1.87819956304242	0.00101883347325044	0.00443920299059122	0.00255346735150487	3049	tags=42%, list=20%, signal=34%	8681/4775/5293/5829/5603/9261/7867/4773/5880/23533/208/5336/5335/5595/5894/207/5879/8398/5594/5578/10725/5530/5747/5291/5579/5532/5294/4772/842/5295
KEGG_FRUCTOSE_AND_MANNOSE_METABOLISM	30	0.478184007150635	2.02434628112825	0.00121068302057542	0.00515244169221631	0.00296372832454202	2675	tags=50%, list=18%, signal=41%	5211/5210/4351/230/5208/5209/3098/3099/8898/8776/5373/3101/231/2762/9107
KEGG_ALLOGRAFT_REJECTION	30	0.47329467835538	2.00364777508062	0.00133485275531808	0.00555177395961838	0.00319342764430163	3913	tags=57%, list=26%, signal=42%	3134/5551/3133/3106/940/3113/959/356/3115/355/3127/3111/7124/3112/3122/3108/3123
KEGG_RENAL_CELL_CARCINOMA	66	0.359629218807589	1.86124799138704	0.00159211804693559	0.00647461339087138	0.00372425274136979	3632	tags=45%, list=24%, signal=35%	6513/369/5293/112398/2113/23533/405/208/5595/5894/207/5879/7040/1399/1398/5594/201163/3091/2033/2885/7428/5291/5294/2889/5295/1387/6654/7039/54583/673
KEGG_GLIOMA	63	0.358303816284756	1.84750129614031	0.00166210218810071	0.00661227609613976	0.00380343750137461	3632	tags=46%, list=24%, signal=35%	2475/369/818/7157/5293/23533/208/5336/5335/5595/5894/3480/207/5594/5578/808/5728/2885/1021/5291/5579/5294/5295/801/1871/6654/7039/1870/673
KEGG_RIBOSOME	51	-0.396102	-1.87056	0.00198466011304834	0.00772750639761374	0.0044449274648339	3341	tags=39%, list=22%, signal=31%	6124/6123/9349/6207/6143/9045/6125/6194/6146/6235/28998/6135/25873/6227/6134/6205/6137/6217/6222/6229
KEGG_ALANINE_ASPARTATE_AND_GLUTAMATE_METABOLISM	27	-0.478294	-1.90849	0.00255832242771296	0.00975224245578029	0.00560957288224348	3503	tags=56%, list=23%, signal=43%	91703/189/1373/9945/158/2806/27165/2571/435/8528/64902/5471/2572/84706/2875
KEGG_COMPLEMENT_AND_COAGULATION_CASCADES	68	-0.359741	-1.81845	0.00261125617668434	0.00975224245578029	0.00560957288224348	5464	tags=57%, list=36%, signal=37%	717/2243/5624/3075/2158/7450/729/727/713/712/2161/2266/623/732/3818/725/2157/3426/2160/731/624/733/2159/2244/730/5648/2152/5328/716/2147/715/5327/629/2155/5345/3053/10747/462/2
KEGG_PENTOSE_PHOSPHATE_PATHWAY	26	0.456976858852951	1.8747520739632	0.00315354733259473	0.011315669840487	0.00650886962351853	1302	tags=35%, list=9%, signal=32%	2821/5631/5211/230/7086/5236/2539/5226/9563
KEGG_PATHWAYS_IN_CANCER	315	0.219383270100739	1.51428302019475	0.00312278278713853	0.011315669840487	0.00650886962351853	3219	tags=32%, list=21%, signal=26%	3551/1436/2475/6257/5900/5371/6513/25/4790/369/3065/10401/1499/7157/5293/7189/868/83593/7185/112398/7048/2113/1441/5880/23533/1857/2950/2323/6777/405/208/1487/5336/598/5335/5595/5894/867/6256/3480/4791/207/5879/6776/7040/6502/2353/6774/5914/1399/4088/6688/1398/4089/4149/4609/51176/27148/8031/5970/5594/51588/5578/5467/356/581/1612/3091/11186/4318/1495/5728/6932/2033/5899/2885/5599/7428/1021/355/57…
KEGG_CITRATE_CYCLE_TCA_CYCLE	30	0.45220826944651	1.91438047877062	0.00338999421122824	0.0119301719356686	0.00686233645997619	1198	tags=30%, list=8%, signal=28%	4967/50/4191/1431/6389/47/3418/1743/3421
KEGG_EPITHELIAL_CELL_SIGNALING_IN_HELICOBACTER_PYLORI_INFECTION	63	0.332589223205049	1.71491062340597	0.00679976291564628	0.0232161795372057	0.0133541441111336	3357	tags=44%, list=22%, signal=35%	3551/4790/6352/28964/537/3579/5603/1445/5336/5335/533/10312/9114/523/5879/10392/50848/5970/9020/526/5599/4067/5601/102/1147/528/155066/6868
KEGG_PROGESTERONE_MEDIATED_OOCYTE_MATURATION	83	0.302845217887839	1.68718819126119	0.00685067592901153	0.0232161795372057	0.0133541441111336	3065	tags=35%, list=20%, signal=28%	113/369/5293/5603/2771/23533/208/6195/25847/5595/5894/3480/207/8697/994/51343/51433/10459/5594/5566/5140/64682/5599/5291/5567/5601/5294/5295/1017
KEGG_RIG_I_LIKE_RECEPTOR_SIGNALING_PATHWAY	63	0.330717884935218	1.70526154984912	0.00756953776352754	0.0251859165586462	0.0144871536144068	3821	tags=38%, list=25%, signal=29%	3551/9641/4790/57506/7189/5603/8717/8737/7706/54941/1654/5970/3661/4793/5599/6885/843/5601/1147/7124/841/79132/1540/1432
KEGG_SNARE_INTERACTIONS_IN_VESICULAR_TRANSPORT	37	0.38675153948475	1.72783076602226	0.00809623929397941	0.0264573534071113	0.0152184949134951	3735	tags=49%, list=25%, signal=37%	51272/9570/6811/10652/6844/23673/8676/8675/9554/9342/8773/55014/8674/9341/6843/8417/203062/10228
KEGG_STARCH_AND_SUCROSE_METABOLISM	37	0.385230717706964	1.72104	0.00842838984667623	0.0270595674024869	0.0155648935303347	3478	tags=43%, list=23%, signal=33%	2821/5834/5236/280/80146/3098/3099/8972/2997/2548/3101/5836/7367/2990/178/5837
KEGG_VIRAL_MYOCARDITIS	62	0.329228918999162	1.69499545355779	0.00947530872234899	0.0298962326929287	0.0171965675541724	1616	tags=29%, list=11%, signal=26%	3683/3134/5551/3133/25/1981/2534/3106/5880/60/3383/4627/940/3113/1982/3689/5879/959
KEGG_GALACTOSE_METABOLISM	24	0.44585649079156	1.76460596777943	0.00985189750132028	0.0303103356190036	0.0174347630825445	2230	tags=42%, list=15%, signal=36%	2592/5211/5236/3098/3099/8972/2720/2548/3101/231
KEGG_HEDGEHOG_SIGNALING_PATHWAY	55	-0.338521	-1.63004	0.00993781495705036	0.0303103356190036	0.0174347630825445	6336	tags=65%, list=42%, signal=38%	7474/650/7476/5568/7482/652/7475/80326/6469/64399/2737/51384/7481/2619/89780/1454/50846/4036/7480/7471/3549/353500/122011/7473/2736/656/7479/655/81029/2735/8643/6608/7478/7546/7472/54361
KEGG_GLYCOSYLPHOSPHATIDYLINOSITOL_GPI_ANCHOR_BIOSYNTHESIS	25	0.446864662720669	1.80222	0.0101887064446316	0.0305661193338949	0.0175818920528588	2784	tags=44%, list=18%, signal=36%	51604/84720/8733/8818/54872/94005/9091/5277/9487/10026/55650
KEGG_GLYCEROPHOSPHOLIPID_METABOLISM	66	0.320257706170916	1.65748215429558	0.0108444706610963	0.0318720746552369	0.0183330886714046	3283	tags=38%, list=22%, signal=30%	8681/10554/10162/10423/5130/1606/9489/9791/8527/162466/79143/79888/23761/154141/8760/8398/1608/160851/56895/10555/54947/55500/254531/23171/23659
KEGG_RNA_DEGRADATION	49	0.341317272130089	1.63212291619211	0.0109723535698356	0.0318720746552369	0.0183330886714046	2967	tags=33%, list=20%, signal=26%	219988/23644/23019/2023/246175/2026/5394/5073/3313/57472/23404/22803/28960/4849/9337/1656
KEGG_MATURITY_ONSET_DIABETES_OF_THE_YOUNG	25	-0.444025	-1.73546	0.0130927558473917	0.0374370987511356	0.0215341379068942	4550	tags=52%, list=30%, signal=36%	3174/4825/6928/3170/2645/3171/4821/5080/5078/3175/3172/2494/5313
KEGG_TYPE_I_DIABETES_MELLITUS	36	0.369263712900951	1.62418851412215	0.0136983180523489	0.0385660339012285	0.0221835110159497	3913	tags=50%, list=26%, signal=37%	3134/5551/3133/3106/940/3113/3553/356/3115/355/3127/3111/7124/3630/3112/3122/3108/3123
KEGG_DRUG_METABOLISM_CYTOCHROME_P450	60	-0.333056	-1.63554	0.0140668923376057	0.0390036560269975	0.0224352349882068	4916	tags=48%, list=32%, signal=33%	131/1549/2330/54490/1562/1577/220/1551/54600/126/2947/1553/2329/4259/1558/1548/4128/2328/1555/221357/119391/1557/128/316/4258/7363/9446/127/218
KEGG_AUTOIMMUNE_THYROID_DISEASE	42	0.354001979061241	1.61694527632538	0.0149042449733531	0.0407086094048301	0.0234159386855508	4077	tags=40%, list=27%, signal=30%	3134/5551/3133/3106/940/3113/959/356/3115/355/3127/3111/3112/3122/3108/3123/1493
KEGG_STEROID_HORMONE_BIOSYNTHESIS	44	-0.346803	-1.56399	0.015235358619799	0.0410010386385768	0.0235841464702771	7117	tags=66%, list=47%, signal=35%	1646/6783/3294/8644/6718/1109/10941/6716/64816/1589/1586/7923/54490/1577/1551/1585/54600/1584/3283/6820/1583/1581/1588/3293/1543/3291/3292/7363/8630
KEGG_NOTCH_SIGNALING_PATHWAY	43	0.349401053996028	1.6073691252137	0.0175909894027796	0.0466543631986762	0.0268359868844844	3492	tags=44%, list=23%, signal=34%	4242/51107/3955/3065/4853/23385/4851/1857/1487/2648/5663/2033/8650/84441/1387/151636/6868/9794/196403
KEGG_OTHER_GLYCAN_DEGRADATION	15	0.502338389291793	1.72471525016838	0.0182891419554856	0.0478130425407696	0.0275024691059934	2819	tags=47%, list=19%, signal=38%	4125/4123/23324/2720/4758/3073/4126
KEGG_VIBRIO_CHOLERAE_INFECTION	49	0.325127452641505	1.55470586890521	0.019936025738384	0.0513844043679476	0.0295567468322966	2689	tags=37%, list=18%, signal=30%	29927/375/537/60/5336/5335/533/10312/9114/523/3784/2778/5578/5566/11014/526/5567/5579
KEGG_AMINOACYL_TRNA_BIOSYNTHESIS	21	0.457855609418127	1.7445084589795	0.0203857960161928	0.0518138982078234	0.0298037953453111	4527	tags=62%, list=30%, signal=43%	23395/92935/55699/10667/10352/10056/79731/23438/57505/55157/2193/54938/80222
KEGG_FOCAL_ADHESION	190	-0.221571	-1.35466	0.0211633299184409	0.0530532791106121	0.0305166977915514	3045	tags=41%, list=20%, signal=33%	3672/56924/3918/5602/3691/2321/4638/8515/3680/3694/6696/5063/58498/3911/3371/4633/3675/399694/3908/10319/22801/5582/3915/1793/595/7448/1288/2335/5228/1956/3791/2324/88/5649/89/1301/1282/3725/1311/572/5159/3913/1286/284217/7058/3679/7060/1293/10627/1290/50509/3909/1291/7143/4636/7424/53358/3914/5156/91807/859/3912/85366/5881/83660/1284/1280/22798/1277/3910/1289/1281/9564/2318/5908/1302/858/1278
KEGG_SPLICEOSOME	111	0.251227604215737	1.45024112580626	0.0261994053474535	0.0647904213322161	0.0372680019167191	3799	tags=40%, list=25%, signal=30%	10594/9343/23450/56949/23020/27339/1659/22827/3312/3190/11325/5093/10291/55696/6427/8449/10262/84950/51729/9416/9129/9128/6430/10523/6426/10992/9410/4686/10465/6626/3310/9716/6625/11338/1655/10713/6627/26121/9785/8683/3304/9775/58517/23451
KEGG_TYPE_II_DIABETES_MELLITUS	46	0.324665059980591	1.53299481077008	0.0275859782713532	0.0673097869821018	0.0387171624861097	3374	tags=43%, list=22%, signal=34%	3551/2475/5293/23533/5595/3098/5580/3099/5594/3101/5581/5599/9021/5291/8660/5601/5294/5295/7124/3630
KEGG_ARGININE_AND_PROLINE_METABOLISM	45	-0.33873	-1.54199	0.028240586506554	0.0680003596144655	0.0391143857431495	3441	tags=44%, list=23%, signal=34%	2628/224/1373/2593/162417/2806/1610/27165/58510/435/4128/95/4846/5625/4843/384/383/1160/79814/112483
KEGG_LYSINE_DEGRADATION	37	0.346641081599583	1.54863540130423	0.0290157628690686	0.0689595403251891	0.0396661146535456	2901	tags=35%, list=19%, signal=28%	4967/9869/79813/5351/1743/6839/55217/10919/64324/8985/80854/29072/217
KEGG_GLYCOSPHINGOLIPID_BIOSYNTHESIS_GANGLIO_SERIES	15	0.479101901297298	1.64493571099965	0.0298225834057969	0.0699683687597544	0.0402464013573508	2597	tags=40%, list=17%, signal=33%	30815/6483/6482/2720/27090/3073
KEGG_RNA_POLYMERASE	26	0.373122942150344	1.53074055302372	0.030289603727588	0.0701645250904886	0.0403592321486848	2521	tags=42%, list=17%, signal=35%	5434/5430/10623/25885/51728/5431/5441/5432/11128/84172/661
KEGG_RETINOL_METABOLISM	51	-0.336449	-1.58885	0.0323864572540403	0.0740840209686173	0.0426137595447899	6108	tags=63%, list=40%, signal=38%	10941/124/64816/1559/130/8854/9227/1592/131/8228/1549/8608/54490/158835/1562/1577/1551/54600/126/284541/1553/145226/1558/1548/1555/1557/50700/1543/128/6121/7363/127
KEGG_CARDIAC_MUSCLE_CONTRACTION	69	-0.283853	-1.44317	0.0402522974833687	0.0898313468226398	0.0516717554343628	6494	tags=67%, list=43%, signal=38%	125965/7134/10368/4624/84701/9377/1346/29796/781/1347/341947/1339/786/170712/4634/1351/59285/59284/93589/783/10975/478/4625/1345/10369/23439/27091/779/7137/4633/55799/778/59283/6548/480/7169/481/477/776/7139/6262/775/27092/4514/1327/486
KEGG_GNRH_SIGNALING_PATHWAY	98	0.245158529084441	1.38063292567395	0.0397763592814908	0.0898313468226398	0.0516717554343628	2753	tags=31%, list=18%, signal=25%	8681/113/2185/3710/818/5606/5330/5603/2776/5595/5894/4215/5580/2778/8398/5594/5578/5566/808/10746/5608/3708/2885/5599/5567/23236/5609/4216/5579/5601
KEGG_REGULATION_OF_ACTIN_CYTOSKELETON	201	0.208940819927109	1.34107980153915	0.044030159742993	0.0970785449755146	0.0558404055079175	3484	tags=33%, list=23%, signal=26%	3683/3695/6237/369/9138/28964/3678/5293/26999/5499/3071/5829/3687/23191/5880/23533/60/1445/4627/5595/87/2934/5894/89846/3684/3689/3985/79837/200576/5879/81/1399/7414/7409/1398/54434/3984/4478/3690/5594/1729/8874/1072/10163/10672/7074/8826/9459/5747/5291/8394/5294/7454/2768/3676/5295/23396/324/6654/54961/3630/7430/3685/8395/3674/10152
